# Supplementary material for: The variability of competitive performance and pacing strategies in different rounds of the 400 m and 800 m freestyle swimming races at the 2017–2024 World Swimming Championships
Source: Front Sports Act Living. 2024 Oct 30;6:1496878. doi: 10.3389/fspor.2024.1496878 (PMC11557356; doi:10.3389/fspor.2024.1496878)
Supplement: Supplementary file 1 [file Table1.xlsx]

## Sheet: 基本信息
	400m男性年龄	400m女性年龄	800m男性年龄	800m女性年龄	400m参赛国家		800m参赛国家		记录
2017	25	20	22	20	中国	美国	意大利	美国	400m女子 CR
	21	22	21	15	澳大利亚	美国	波兰	中国	400m女子 CR
	22	15	22	22	意大利	中国	意大利	美国	800m男子 ER
	27	16	20	26	韩国	澳大利亚	挪威	西班牙	800m女子 AR
	20	24	25	24	奥地利	匈牙利	中国	匈牙利
	21	15	20	22	英国	匈牙利	奥地利	中国
	25	22	19	18	美国	中国	德国	意大利
	24	26	25	17	澳大利亚	俄罗斯	美国	英国
2019	27	18	24	22	中国	澳大利亚	意大利	美国	400m女子 OC
	23	22	22	20	澳大利亚	美国	挪威	意大利	800m男子 ER
	24	24	22	18	意大利	美国	法国	澳大利亚	800m女子 OC
	24	17	24	25	立陶宛	匈牙利	澳大利亚	德国
	18	17	24	24	意大利	中国	意大利	美国
	24	26	27	17	澳大利亚	匈牙利	中国	中国
	21	21	27	22	中国	俄罗斯	土耳其	澳大利亚
	27	28	22	28	美国	俄罗斯	土耳其	西班牙	400m女子 AF
2022	22	25	22	25	澳大利亚	美国	美国	美国	400m男子 CR
	20	15	24	25	德国	加拿大	德国	澳大利亚	800m男子 AM
	23	27	22	23	巴西	美国	土耳其	意大利
	25	20	27	25	奥地利	澳大利亚	意大利	美国
	21	20	24	20	意大利	德国	巴西	中国
	20	26	27	20	韩国	新西兰	意大利	德国
	22	25	30	21	美国	澳大利亚	法国	新西兰
	22	18	20	25	美国	中国	爱尔兰	巴西
2023	19	22	20	26	澳大利亚	澳大利亚	突尼斯	美国	400m女子 WR
	20	26	19	21	突尼斯	美国	澳大利亚	中国	400m男子 AF
	21	19	22	22	德国	新西兰	美国	澳大利亚	800m男子 OC
	24	16	22	24	巴西	加拿大	爱尔兰	意大利
	21	21	21	21	韩国	中国	德国	德国
	20	21	26	18	瑞士	澳大利亚	土耳其	美国
	23	21	24	21	澳大利亚	德国	巴西	澳大利亚
	26	18	28	19	奥地利	美国	意大利	新西兰
2024	22	20	22	25	韩国	新西兰	爱尔兰	意大利
	23	21	23	21	澳大利亚	中国	澳大利亚	德国
	22	21	22	22	德国	德国	意大利	新西兰
	24	21	22	23	巴西	巴西	德国	新西兰
	23	25	26	15	比利时	巴西	匈牙利	阿根廷
	25	16	25	19	瑞典	中国	瑞典	日本
	22	23	20	27	爱尔兰	新西兰	意大利	澳大利亚
	27	15	27	22	奥地利	阿根廷	乌克兰	匈牙利
				24				澳大利亚
Mean	22.75	20.875	23.275	21.8049
S.D.	2.31771	3.73609	2.69841	3.1561
Total Mean	22.1739
Total S.D.	3.13362

## Sheet: 400m
	400m女子预赛成绩	400m女子决赛成绩	400m男子预赛成绩	400m男子决赛成绩	女子CV_(F-H)	女子%∆(F-H)	男子CV_(F-H)	男子%∆(F-H)	Lap 1					Lap 2					Lap 3					Lap 4					Lap 5					Lap 6					Lap 7					Lap 8
2017年	239.06	238.34	224.55	221.38	0.0533218	-0.30118	0.251332	-1.41171		400m女子预赛分段成绩	400m女子决赛分段成绩	CV_(Splits)	%∆(Splits)		400m女子预赛分段成绩	400m女子决赛分段成绩	CV_(Splits)	%∆(Splits)		400m女子预赛分段成绩	400m女子决赛分段成绩	CV_(Splits)	%∆(Splits)		400m女子预赛分段成绩	400m女子决赛分段成绩	CV_(Splits)	%∆(Splits)		400m女子预赛分段成绩	400m女子决赛分段成绩	CV_(Splits)	%∆(Splits)		400m女子预赛分段成绩	400m女子决赛分段成绩	CV_(Splits)	%∆(Splits)		400m女子预赛分段成绩	400m女子决赛分段成绩	CV_(Splits)	%∆(Splits)		400m女子预赛分段成绩	400m女子决赛分段成绩	CV_(Splits)	%∆(Splits)
	242	241.54	225.6	223.85	0.0336341	-0.190083	0.137661	-0.775709	2017年	28.07	28.05	0.0125999	-0.0712504	2017年	29.8	29.66	0.083245	-0.469799	2017年	30.29	30.19	0.0584579	-0.330142	2017年	30.08	29.84	0.14161	-0.797872	2017年	30.37	30.31	0.0349591	-0.197563	2017年	30.4	30.35	0.029099	-0.164474	2017年	30.59	30.26	0.191738	-1.07878	2017年	29.46	29.68	0.131521	0.746775
	244.94	243.25	225.72	223.93	0.122392	-0.689965	0.140745	-0.793018		28.23	28.29	0.0375322	0.21254		30.01	30.13	0.0705461	0.399867		30.7	30.45	0.144543	-0.814332		30.56	30.68	0.0692789	0.39267		30.83	30.88	0.0286464	0.16218		30.65	30.57	0.046201	-0.261011		30.94	30.36	0.33452	-1.8746		30.08	30.18	0.0586713	0.332447
	244.26	244.26	225.57	224.38	2.90896e-15	-1.16358e-14	0.0935056	-0.527552		28.33	28.1	0.144103	-0.81186		30.6	30.49	0.0636616	-0.359477		30.74	30.88	0.080327	0.455433		30.97	30.95	0.0114197	-0.0645786		31.3	30.99	0.175954	-0.990415		31.45	31.07	0.214892	-1.20827		31.32	30.78	0.307438	-1.72414		30.23	29.99	0.140905	-0.793913
	245.93	244.77	224.19	225.21	0.083579	-0.471679	0.0802458	0.454971		28.62	28.6	0.0123577	-0.0698812		30.37	30.32	0.0291278	-0.164636		30.67	30.97	0.172073	0.978155		30.87	31.22	0.199297	1.13379		30.83	31.11	0.159824	0.908206		31.05	30.97	0.0456051	-0.257649		31.17	31.02	0.0852758	-0.481232		30.68	30.05	0.366769	-2.05346
	246.48	245.75	225.64	225.58	0.0524336	-0.29617	0.0047013	-0.026591		28.91	29.51	0.363115	2.07541		30.46	30.94	0.276394	1.57584		30.83	30.86	0.0171934	0.0973078		31.11	30.92	0.108295	-0.610736		31.26	30.88	0.216206	-1.21561		31.47	30.9	0.323113	-1.81125		31.32	30.96	0.204366	-1.14943		30.57	29.8	0.450946	-2.51881
	246.21	246.03	226.14	225.86	0.0129286	-0.0731083	0.0219015	-0.123817		28.99	28.93	0.036625	-0.206968		30.71	30.71	0	0		30.58	30.89	0.178301	1.01373		30.75	31.23	0.273807	1.56098		31.01	30.93	0.045664	-0.257981		31.22	31.53	0.174664	0.992953		31.72	31.23	0.275204	-1.54477		31.5	30.3	0.686511	-3.80952
	246.4	247.59	225.56	226.27	0.0851694	0.482955	0.0555569	0.314772		28.38	28.58	0.124141	0.704722		30.59	30.76	0.0979692	0.555737		31.08	31.01	0.0398595	-0.225225		31.4	31.16	0.135634	-0.764331		31.47	31.38	0.0506282	-0.285987		31.44	31.57	0.0729439	0.413486		31.71	31.75	0.0222851	0.126143		30.14	29.82	0.188688	-1.06171
2019年	242.42	238.76	224.1	222.44	0.268923	-1.50978	0.131432	-0.740741		29.04	29.05	0.0060863	0.0344353		30.8	31.51	0.402861	2.30519		30.89	31.3	0.233087	1.32729		31.1	31.44	0.19221	1.09325		31.03	31.07	0.0227732	0.128908		31.3	31.63	0.185401	1.05431		31.15	30.85	0.171074	-0.963082		31.09	30.74	0.200135	-1.12576
	241.84	239.97	225.51	223.17	0.137221	-0.773239	0.184389	-1.03765	2019年	27.43	27.52	0.0579068	0.328108	2019年	29.76	29.6	0.0952974	-0.537634	2019年	30.35	30.16	0.111015	-0.62603	2019年	30.59	30.44	0.0868966	-0.490356	2019年	31.23	30.31	0.528549	-2.94589	2019年	31.17	30.42	0.430533	-2.40616	2019年	31.34	30.8	0.30724	-1.72304	2019年	30.55	29.51	0.612214	-3.40426
	244.53	241.29	225.49	223.23	0.23579	-1.32499	0.178069	-1.00226		27.87	27.83	0.0253898	-0.143524		29.89	29.83	0.0355211	-0.200736		30.06	29.97	0.0530065	-0.299401		30.71	30.21	0.290178	-1.62813		30.7	29.87	0.48448	-2.70358		31.22	30.19	0.592998	-3.29917		30.92	30.73	0.108962	-0.614489		30.47	31.34	0.49764	2.85527
	243.51	241.31	224.31	223.5	0.160434	-0.903454	0.0639508	-0.361107		28.42	28.19	0.143645	-0.809289		30.64	29.98	0.384931	-2.15405		30.48	30.44	0.0232143	-0.131234		31.15	30.78	0.21123	-1.1878		31.17	30.59	0.332029	-1.86076		31.19	30.8	0.222432	-1.2504		31.06	30.3	0.437908	-2.44688		30.42	30.21	0.122458	-0.690335
	243.97	243.67	225.99	224.86	0.0217509	-0.122966	0.0886138	-0.500022		28.16	28.05	0.0691885	-0.390625		30.16	29.86	0.176718	-0.994695		30.4	30.16	0.140114	-0.789474		30.86	30.59	0.155345	-0.874919		30.74	30.52	0.12697	-0.71568		31.09	30.99	0.0569513	-0.321647		31.22	30.74	0.273895	-1.53748		30.88	30.4	0.276935	-1.5544
	247.05	245.36	224.79	225.19	0.121343	-0.684072	0.0314284	0.177944		28.03	28.08	0.0315054	0.17838		30.11	30.48	0.215902	1.22883		31.05	30.86	0.108505	-0.611916		30.86	31.07	0.119887	0.680493		31.04	31.09	0.0284527	0.161082		31.26	31.21	0.0282979	-0.159949		31.6	31.21	0.219528	-1.23418		30.02	29.67	0.207311	-1.16589
	247.1	246.16	226.34	225.64	0.0673763	-0.380413	0.0547563	-0.309269		28.52	28.81	0.178843	1.01683		30.88	30.56	0.184142	-1.03627		31.1	30.56	0.309632	-1.73633		31.46	30.82	0.363318	-2.03433		31.23	31	0.130672	-0.736471		31.46	31.03	0.243284	-1.36682		31.69	31.49	0.111919	-0.631114		30.71	31.09	0.217395	1.23738
	246.28	248.6	225.83	225.78	0.165746	0.942017	0.00391437	-0.0221405		28.62	28.4	0.136411	-0.768693		30.88	30.84	0.0229134	-0.129534		31.5	31.09	0.231598	-1.30159		31.28	31.27	0.00565233	-0.0319693		31.33	30.98	0.198594	-1.11714		31.34	31.4	0.0338113	0.191449		31.48	31.31	0.0957224	-0.540025		30.67	30.87	0.114902	0.652103
2022年	239.79	238.15	224.42	221.22	0.121318	-0.683932	0.253876	-1.4259		28.51	28.91	0.246293	1.40302		30.56	30.87	0.178417	1.0144		30.67	31.22	0.314194	1.79328		31.12	31.36	0.135808	0.771208		30.86	31.54	0.385283	2.2035		31.43	31.76	0.184638	1.04995		31.87	31.46	0.228891	-1.28648		31.26	31.48	0.123975	0.703775
	243.19	239.39	225.04	222.85	0.2784	-1.56256	0.172873	-0.97316	2022年	27.98	27.62	0.228919	-1.28663	2022年	29.41	29.46	0.0300283	0.17001	2022年	30.16	29.96	0.117616	-0.66313	2022年	30.17	30.07	0.0586908	-0.331455	2022年	30.78	30.17	0.353843	-1.98181	2022年	30.63	30.54	0.0520186	-0.29383	2022年	30.76	30.42	0.196483	-1.10533	2022年	29.9	29.91	0.00591128	0.0334448
	244.43	242.08	224.52	223.31	0.170778	-0.96142	0.0955272	-0.538927		28.25	27.93	0.201383	-1.13274		29.98	29.86	0.0708997	-0.400267		30.49	30.06	0.251078	-1.4103		30.73	30.18	0.319249	-1.78978		31	30.25	0.432923	-2.41935		31.03	30.45	0.333541	-1.86916		31.32	30.67	0.370721	-2.07535		30.39	29.99	0.234219	-1.31622
	243.71	242.16	223.83	223.58	0.112789	-0.636002	0.0197556	-0.111692		28.74	28.17	0.354113	-1.9833		30.31	30.12	0.111162	-0.626856		30.68	30.56	0.0692789	-0.391134		31.17	30.92	0.142355	-0.802053		31.18	30.82	0.205289	-1.15459		31.15	30.98	0.0967392	-0.545746		30.82	30.55	0.155547	-0.876055		30.38	29.96	0.246093	-1.38249
	246.31	243.47	226.47	224.14	0.205009	-1.15302	0.182814	-1.02883		27.93	27.61	0.203704	-1.14572		30.11	29.95	0.0941867	-0.531385		30.84	30.78	0.0344258	-0.194553		30.97	30.88	0.0514467	-0.290604		31.16	30.99	0.0967081	-0.545571		31.13	31.28	0.0849752	0.48185		31.37	30.95	0.238274	-1.33886		30.2	29.72	0.28322	-1.5894
	246	244.73	225.87	225.64	0.091499	-0.51626	0.0180101	-0.101828		28.87	28.13	0.458999	-2.56321		30.91	30.3	0.35234	-1.97347		31.29	30.71	0.330743	-1.85363		31.01	31.05	0.0227878	0.128991		31.09	30.93	0.0912102	-0.514635		31.34	31.11	0.130212	-0.733886		31.4	31.02	0.215236	-1.21019		30.53	30.22	0.180414	-1.01539
	243.74	245.62	225.7	226.43	0.135826	0.771314	0.057084	0.323438		28.73	28.01	0.44864	-2.50609		31.26	30.41	0.487304	-2.71913		31.58	30.65	0.52837	-2.9449		31.31	31.25	0.0339086	-0.191632		30.99	31.29	0.170305	0.968054		31.36	31.5	0.0787424	0.446429		30.96	31.36	0.226928	1.29199		29.81	30.26	0.264856	1.50956
	246.29	250.7	226.12	226.53	0.313723	1.79057	0.0320241	0.18132		28.47	27.93	0.338509	-1.89673		30.24	30.1	0.0820309	-0.462963		30.75	30.83	0.0459309	0.260163		31.03	31.03	0	0		31.22	31.19	0.016995	-0.0960922		31.25	31.53	0.157685	0.896		31.17	31.48	0.174943	0.994546		29.61	31.53	1.11028	6.4843
2023年	241.39	235.38	222.44	220.68	0.445677	-2.48975	0.140426	-0.791225		29.14	28.13	0.623518	-3.46603		31.27	30.31	0.551171	-3.07004		31.3	30.7	0.342148	-1.91693		31.02	31.22	0.11361	0.644745		31.12	31.77	0.365415	2.08869		31.4	32.84	0.792523	4.58599		31.33	33.89	1.38776	8.17108		29.71	31.84	1.22351	7.1693
	240.8	238.73	224.34	220.7	0.152619	-0.859635	0.289173	-1.62254	2023年	27.67	27.56	0.0704162	-0.397542	2023年	30.06	29.36	0.416505	-2.32868	2023年	30.51	30	0.297987	-1.67158	2023年	30.44	30.02	0.245604	-1.37976	2023年	30.63	30.19	0.255777	-1.4365	2023年	30.83	29.77	0.618427	-3.43821	2023年	30.93	29.61	0.77088	-4.2677	2023年	30.32	28.87	0.866113	-4.78232
	243.07	239.59	224.42	222.2	0.254914	-1.43169	0.17574	-0.989217		27.77	28.02	0.15843	0.900252		29.82	29.85	0.0177754	0.100604		30.4	30.26	0.0815982	-0.460526		30.69	30.12	0.331402	-1.85728		30.65	30.14	0.296615	-1.66395		31.08	30.19	0.513567	-2.86358		30.69	30.07	0.360769	-2.0202		29.7	30.08	0.224741	1.27946
	241.72	238.94	224.17	223.58	0.204485	-1.15009	0.0465877	-0.263193		27.72	27.7	0.0127591	-0.0721501		30.06	29.83	0.135778	-0.765136		30.78	30.29	0.283676	-1.59194		30.86	30.39	0.271298	-1.52301		31	30.65	0.20072	-1.12903		31.32	30.93	0.221503	-1.24521		31.12	30.71	0.234444	-1.31748		30.21	29.09	0.667757	-3.70738
	244.98	241.65	224.52	223.92	0.241936	-1.35929	0.0473044	-0.267237		28.03	26.64	0.898919	-4.95897		30.02	29.5	0.308884	-1.73218		30.38	30.02	0.210727	-1.18499		30.62	30.31	0.179881	-1.01241		30.69	30.41	0.162021	-0.912349		30.91	30.47	0.253443	-1.42349		31.06	31.19	0.0738344	0.418545		30.01	30.4	0.22825	1.29957
	243.49	245.17	225.43	224.22	0.121551	0.689967	0.0951406	-0.536752		27.64	27.96	0.203484	1.15774		30.37	30.55	0.104464	0.59269		30.38	30.61	0.133329	0.757077		30.74	30.89	0.0860506	0.487964		30.95	30.84	0.0629404	-0.355412		31.5	30.81	0.391513	-2.19048		32.05	30.19	1.05657	-5.80343		31.35	29.8	0.89617	-4.94418
	243.02	245.27	224.63	224.26	0.162914	0.92585	0.0291418	-0.164715		27.73	27.7	0.0191351	-0.108186		30.48	30.44	0.0232143	-0.131234		30.57	30.93	0.206958	1.17763		30.86	31.04	0.10281	0.583279		31.14	31.1	0.0227219	-0.128452		31.17	31.66	0.27573	1.57202		31.06	31.63	0.321463	1.83516		30.48	30.67	0.109853	0.62336
	244.25	245.37	224.14	224.33	0.0808749	0.458547	0.0149787	0.0847684		28.02	27.97	0.0315729	-0.178444		29.98	30.17	0.111679	0.633756		30.5	30.71	0.121298	0.688525		30.85	31.17	0.18242	1.03728		31.05	31.15	0.0568414	0.322061		31.24	31.68	0.24724	1.40845		31.15	31.66	0.287076	1.63724		30.23	30.76	0.307236	1.75323
2024年	244.7	239.44	225.14	222.71	0.384123	-2.14957	0.191835	-1.07933		27.32	27.31	0.00647178	-0.0366032		29.88	30.06	0.106172	0.60241		30.73	30.89	0.0918022	0.520664		31.09	31.42	0.186646	1.06143		31.25	31.6	0.196887	1.12		31.38	31.75	0.207215	1.17909		31.44	31.82	0.212378	1.20865		31.16	30.52	0.366852	-2.05392
	244.65	241.62	224.37	222.76	0.220303	-1.2385	0.127305	-0.717565	2024年	27.98	27.7	0.177793	-1.00071	2024年	30.61	29.84	0.450349	-2.51552	2024年	30.87	30.36	0.294483	-1.65209	2024年	31.34	30.51	0.474453	-2.64837	2024年	31.27	30.42	0.487146	-2.71826	2024年	31.42	30.49	0.531101	-2.9599	2024年	31.21	30.54	0.383613	-2.14675	2024年	30	29.58	0.249232	-1.4
	245.48	242.39	224.77	222.96	0.223929	-1.25876	0.142928	-0.805268		28.18	28.19	0.00627201	0.0354862		30.86	30.38	0.277116	-1.55541		31.22	30.82	0.227952	-1.28123		31.06	30.67	0.223369	-1.25563		31.15	30.61	0.30913	-1.73355		31.39	30.66	0.415945	-2.32558		31.38	30.64	0.421847	-2.35819		29.41	29.65	0.143672	0.816049
	245.52	242.86	226.03	224.22	0.192566	-1.08341	0.142128	-0.800779		28.61	28.49	0.0743019	-0.419434		30.76	30.38	0.219742	-1.23537		30.65	30.6	0.0288615	-0.163132		31.14	30.74	0.228541	-1.28452		31.09	30.86	0.131263	-0.739788		31.31	31.03	0.158798	-0.894283		31.19	30.72	0.268406	-1.50689		30.73	29.57	0.680136	-3.77481
	246.13	244.18	226.15	224.61	0.140611	-0.792264	0.12079	-0.680964		28.77	28.19	0.360009	-2.01599		30.86	30.08	0.45253	-2.52754		31.25	30.77	0.27363	-1.536		31.08	31.32	0.135982	0.772201		31.51	31.14	0.208802	-1.17423		31.27	31.04	0.130504	-0.735529		30.81	30.54	0.155598	-0.876339		29.97	29.78	0.112427	-0.633967
	246.82	245.73	226.2	225.87	0.0782404	-0.441617	0.0258085	-0.145889		28.51	28.27	0.149441	-0.84181		30.6	30.35	0.145018	-0.816993		31.27	30.8	0.267714	-1.50304		31.39	31.04	0.198212	-1.115		31.36	31.26	0.0564601	-0.318878		31.42	31.25	0.0959057	-0.541057		31.41	31.1	0.175334	-0.986947		30.17	30.11	0.0351911	-0.198873
	246.12	245.87	225.52	226.65	0.0179655	-0.101576	0.0883551	0.501064		28.67	28.92	0.153479	0.871992		31.1	30.69	0.234596	-1.31833		30.97	30.98	0.00570708	0.0322893		31.07	31.02	0.028471	-0.160927		31.13	31.14	0.00567775	0.0321234		31.8	31.11	0.387779	-2.16981		31.22	31.28	0.0339411	0.192184		30.86	30.59	0.155345	-0.874919
	248.86	250.33	225.53	231.6	0.104113	0.590694	0.469466	2.69144		28.76	28.99	0.140809	0.799722		30.75	30.52	0.13272	-0.747967		31.16	30.88	0.159566	-0.898588		31.04	31.43	0.220723	1.25644		31.33	31.2	0.0735038	-0.414938		31.48	31.3	0.101369	-0.571792		31.33	31.36	0.0169191	0.0957549		30.27	30.19	0.0467818	-0.264288
Mean	244.411	243.137	225.128	224.231	0.151955	-0.523463	0.112532	-0.398672		28.7	28.53	0.105022	-0.592334		30.93	31.11	0.102578	0.581959		31.83	31.66	0.094667	-0.534087		31.27	31.86	0.330424	1.88679		31.69	32.18	0.27124	1.54623		31.79	31.73	0.0333961	-0.188739		32.18	31.96	0.121269	-0.683654		30.47	31.3	0.475068	2.72399
S.D.	2.14586	3.43796	0.869414	1.97883	0.099877	0.885596	0.0934833	0.72931
					Medallists				Mean	28.308	28.1643	0.176296	-0.503903	Mean	30.4212	30.254	0.183397	-0.5436	Mean	30.7988	30.646	0.167867	-0.490398	Mean	30.9455	30.8632	0.166705	-0.265899	Mean	31.0707	30.8938	0.187003	-0.570586	Mean	31.2435	31.0622	0.229868	-0.580627	Mean	31.2615	31.0152	0.280905	-0.785794	Mean	30.365	30.238	0.337757	-0.397406
	234.769	233.684	0.132244	-0.461068	0.209348	-1.18123	0.529738	-2.98044	S.D.	0.462902	0.544525	0.187382	1.35178	S.D.	0.450454	0.472553	0.150328	1.22286	S.D.	0.402321	0.394896	0.116763	1.0478	S.D.	0.310467	0.462526	0.10969	1.10174	S.D.	0.266577	0.480516	0.146361	1.21462	S.D.	0.277808	0.573668	0.187084	1.57591	S.D.	0.349392	0.700007	0.260588	2.04104	S.D.	0.501638	0.664546	0.294273	2.52911
	9.83801	9.91242	0.0981443	0.808516	0.641934	-3.60801	0.49389	-2.78065	Lap 1					Lap 2					Lap 3					Lap 4					Lap 5					Lap 6					Lap 7					Lap 8
					0.570496	-3.20792	0.522276	-2.93799		400m男子预赛分段成绩	400m男子决赛分段成绩	CV_(Splits)	%∆(Splits)		400m男子预赛分段成绩	400m男子决赛分段成绩	CV_(Splits)	%∆(Splits)		400m男子预赛分段成绩	400m男子决赛分段成绩	CV_(Splits)	%∆(Splits)		400m男子预赛分段成绩	400m男子决赛分段成绩	CV_(Splits)	%∆(Splits)		400m男子预赛分段成绩	400m男子决赛分段成绩	CV_(Splits)	%∆(Splits)		400m男子预赛分段成绩	400m男子决赛分段成绩	CV_(Splits)	%∆(Splits)		400m男子预赛分段成绩	400m男子决赛分段成绩	CV_(Splits)	%∆(Splits)		400m男子预赛分段成绩	400m男子决赛分段成绩	CV_(Splits)	%∆(Splits)
					0.570496	-3.20792	0.522276	-2.93799	2017年	25.84	26.03	0.129507	0.735294	2017年	27.98	28.08	0.063067	0.357398	2017年	28.41	28.52	0.0683135	0.387188	2017年	28.7	28.24	0.285624	-1.60279	2017年	29.3	27.94	0.840029	-4.64164	2017年	29.13	28.37	0.467305	-2.60899	2017年	28.25	27.59	0.417882	-2.33628	2017年	26.94	26.61	0.217876	-1.22494
					0.828354	-4.64683	0.462069	-2.60216		26.39	26.2	0.127734	-0.71997		28.47	28.3	0.105873	-0.59712		28.6	28.66	0.0370472	0.20979		28.58	28.67	0.0555804	0.314906		28.55	28.09	0.287137	-1.61121		28.86	28.54	0.197103	-1.1088		28.68	28.51	0.105095	-0.592748		27.47	26.88	0.383802	-2.1478
					0.188042	-1.05679	0.168683	-0.949281		26.2	26.21	0.00674591	0.0381679		28.14	28.49	0.218513	1.24378		28.74	28.71	0.0184623	-0.104384		28.93	28.9	0.018341	-0.103699		28.69	28.33	0.223219	-1.25479		28.58	28.33	0.155313	-0.874738		28.79	28	0.491825	-2.74401		27.65	26.96	0.446716	-2.49548
					0.178363	-1.00304				25.86	25.82	0.0273648	-0.154679		28.77	28.22	0.341208	-1.91171		28.75	28.73	0.0123018	-0.0695652		28.93	28.75	0.110332	-0.622191		28.56	28.82	0.160202	0.910364		28.88	28.86	0.0122464	-0.0692521		28.37	28.75	0.235207	1.33944		27.45	26.43	0.66931	-3.71585
					0.153992	0.862152				26.68	26.46	0.146371	-0.824588		28.24	28.21	0.0187894	-0.106232		28.34	28.78	0.272345	1.55258		28.57	28.77	0.123318	0.700035		28.43	28.69	0.160931	0.914527		28.75	28.9	0.0919913	0.521739		28.38	28.58	0.124141	0.704722		26.8	26.82	0.0131874	0.0746269
					Non - medallists					25.78	25.64	0.0962611	-0.543057		28.01	28.45	0.275529	1.57087		28.45	28.75	0.18543	1.05448		28.76	28.77	0.00614555	0.0347705		29.22	28.75	0.286648	-1.60849		28.93	28.84	0.0550802	-0.311096		28.53	28.83	0.184913	1.05152		27.96	27.55	0.261137	-1.46638
					0.234111	-0.358003	0.255911	0.0917828		26.21	25.93	0.189864	-1.06829		28.06	28.46	0.250215	1.42552		28.61	28.5	0.0680982	-0.384481		28.72	29.12	0.244504	1.39276		28.72	28.77	0.0307491	0.174095		28.97	29.18	0.127681	0.724888		28.7	28.59	0.0678842	-0.383275		28.15	27.31	0.535494	-2.98401
					0.53665	-1.14889	0.242664	-1.0146		26.19	26.13	0.0405451	-0.229095		28.22	28.35	0.0812479	0.460666		28.7	28.86	0.0982775	0.557491		28.84	28.81	0.0183983	-0.104022		28.64	28.85	0.129146	0.73324		28.75	28.83	0.0491217	0.278261		28.68	28.67	0.00616484	-0.0348675		27.54	27.77	0.147021	0.835149
					0.858846	0.256605	0.309688	-0.737596	2019年	25.97	26.06	0.0611567	0.346554	2019年	28.25	28.28	0.0187628	0.106195	2019年	28.58	28.55	0.0185657	-0.104969	2019年	28.53	28.4	0.0807341	-0.455661	2019年	28.37	28.41	0.0249069	0.140994	2019年	28.84	28.36	0.296688	-1.66436	2019年	28.21	27.8	0.258805	-1.45339	2019年	27.35	26.58	0.504795	-2.81536
					0.612018	-3.44141	0.5115	-2.87495		26.29	26.18	0.0741202	-0.41841		28.52	28.33	0.118162	-0.666199		28.47	28.48	0.00620814	0.0351247		28.78	28.92	0.0857842	0.486449		28.54	28.42	0.0744846	-0.420463		28.89	28.49	0.246465	-1.38456		28.43	27.74	0.43431	-2.42701		27.59	26.61	0.639266	-3.55201
					0.811761	-0.435023	0.233153	-1.14713		26.04	25.99	0.0339759	-0.192012		28.21	28.44	0.143543	0.815314		28.7	28.85	0.0921512	0.522648		28.93	28.84	0.0550802	-0.311096		28.72	28.47	0.154552	-0.870474		28.68	28.44	0.148552	-0.83682		28.59	27.59	0.629323	-3.49773		27.62	26.61	0.658471	-3.65677
					0.122135	-0.205069	0.0621166	-0.227299		25.74	25.76	0.0137302	0.0777001		28.75	28.63	0.0739394	-0.417391		28.82	28.82	0	0		28.66	28.64	0.0123404	-0.0697837		28.41	28.6	0.11783	0.668779		28.51	28.32	0.118204	-0.666433		28.68	27.63	0.659263	-3.66109		26.74	27.1	0.236403	1.3463
					0.092126	-0.216184				26.02	26.22	0.135357	0.76864		28.41	28.61	0.12401	0.703977		28.74	28.61	0.0801429	-0.452331		28.58	28.91	0.202944	1.15465		28.68	28.39	0.179657	-1.01116		29.09	28.49	0.368413	-2.06256		28.53	28.01	0.325164	-1.82264		27.94	27.62	0.20363	-1.14531
					0.242307	1.20304				25.96	25.79	0.116143	-0.654854		28.2	28.12	0.0502207	-0.283688		28.56	28.52	0.024776	-0.140056		28.29	29.02	0.450347	2.58042		28.65	28.48	0.105206	-0.593368		28.99	28.87	0.073326	-0.413936		28.3	28.41	0.0685785	0.388693		27.84	27.98	0.0886734	0.502874
										26.14	26.27	0.0876969	0.497322		28.69	28.17	0.323334	-1.81248		28.42	28.71	0.179469	1.02041		28.82	29.08	0.158763	0.902151		28.68	29.09	0.250921	1.42957		29.53	28.71	0.497792	-2.77684		28.42	28.23	0.118579	-0.668543		27.64	27.38	0.167074	-0.940666
										26.23	25.96	0.182907	-1.02936		28.13	28.19	0.0376655	0.213295		28.74	28.75	0.00614982	0.0347947		28.94	28.97	0.0183157	0.103663		28.52	28.64	0.0742239	0.420757		28.77	28.91	0.0858139	0.486618		28.68	28.59	0.055561	-0.313808		27.82	27.77	0.0318001	-0.179727
									2022年	25.4	25.3	0.0697344	-0.393701	2022年	27.8	27.66	0.089249	-0.503597	2022年	28.36	28.26	0.0624432	-0.352609	2022年	28.76	28.75	0.00614769	-0.0347705	2022年	28.92	28.69	0.141151	-0.795297	2022年	28.84	28.23	0.3779	-2.11512	2022年	28.07	27.83	0.151794	-0.855005	2022年	28.27	26.5	1.14258	-6.26105
										26.05	25.53	0.356432	-1.99616		28.47	28.2	0.168448	-0.948367		28.85	28.13	0.446751	-2.49567		29.04	28.28	0.468773	-2.61708		28.34	28.15	0.118915	-0.67043		28.44	28.02	0.263005	-1.47679		28.22	28.2	0.0125329	-0.0708717		28.27	28.34	0.043718	0.247612
										26.39	26.18	0.141233	-0.795756		27.76	28.06	0.190014	1.08069		28.37	28.66	0.179783	1.02221		28.31	28.81	0.309483	1.76616		28.78	28.73	0.0307384	-0.173732		28.41	28.5	0.0559125	0.31679		29.1	27.99	0.687413	-3.81443		27.18	26.38	0.528086	-2.94334
										26.63	26.52	0.0731719	-0.413068		28.36	28.26	0.0624432	-0.352609		28.26	28.19	0.0438419	-0.2477		28.48	28.41	0.0435028	-0.245787		28.5	28.46	0.0248282	-0.140351		28.39	28.53	0.0869597	0.493131		28.03	28.01	0.0126179	-0.0713521		27.63	27.2	0.277271	-1.55628
										26.19	25.83	0.244674	-1.37457		28.41	28.02	0.244348	-1.37276		29.01	28.46	0.338358	-1.8959		28.96	28.55	0.252055	-1.41575		28.85	28.46	0.240596	-1.35182		28.43	28.19	0.149864	-0.844179		28.35	28.33	0.0124754	-0.0705467		28.28	28.3	0.0124975	0.0707214
										25.81	25.83	0.013693	0.0774893		28.35	28.17	0.112597	-0.634921		28.96	28.56	0.245865	-1.38122		28.93	28.7	0.141102	-0.795022		28.6	28.56	0.0247413	-0.13986		28.82	28.87	0.0306425	0.173491		28.56	28.89	0.203085	1.15546		27.4	28.06	0.420745	2.40876
										25.72	25.83	0.075443	0.427683		27.88	28.22	0.214275	1.21951		28.43	28.6	0.10539	0.59796		28.7	28.96	0.159424	0.905923		28.87	29.01	0.0855174	0.484932		29.03	29	0.0182778	-0.103341		28.79	28.81	0.0122762	0.0694686		28.28	28	0.175897	-0.990099
										26.27	26.09	0.121542	-0.685192		28.03	28.55	0.324934	1.85516		28.55	29.02	0.28864	1.64623		28.65	29.21	0.342188	1.95462		28.79	29.5	0.430645	2.46613		28.75	28.76	0.00614769	0.0347826		28.8	28.49	0.19131	-1.07639		27.84	26.91	0.600556	-3.34052
									2023年	25.85	25.91	0.0409838	0.232108	2023年	27.9	27.67	0.146333	-0.824373	2023年	27.83	27.75	0.0508893	-0.28746	2023年	27.99	27.96	0.0189573	-0.107181	2023年	28.14	28.17	0.0188361	0.10661	2023年	28.27	28.03	0.150715	-0.848956	2023年	28.31	28.18	0.081363	-0.459202	2023年	28.15	27.01	0.730694	-4.04973
										26.02	26.07	0.0339368	0.19216		27.88	27.75	0.0826208	-0.466284		28.21	27.89	0.20167	-1.13435		28.77	27.79	0.612593	-3.40633		28.63	28.03	0.374395	-2.0957		28.7	28.1	0.373472	-2.09059		28.57	27.97	0.375189	-2.10011		27.56	27.1	0.297539	-1.66909
										25.23	25.73	0.346893	1.98177		27.94	28.04	0.0631571	0.35791		28.48	28.49	0.00620596	0.0351124		28.7	28.47	0.142238	-0.801394		28.75	28.19	0.347717	-1.94783		28.96	28.21	0.463819	-2.58978		28.8	28	0.497963	-2.77778		27.56	27.07	0.317117	-1.77794
										25.96	26.27	0.209844	1.19414		27.56	27.8	0.153275	0.870827		28.64	27.91	0.4564	-2.54888		28.72	28.65	0.0431388	-0.243733		28.89	28.66	0.141298	-0.796123		28.63	28.72	0.0554835	0.314356		28.55	28.27	0.174226	-0.980736		27.22	27.3	0.0518787	0.293902
										25.48	25.56	0.0554159	0.313972		28.04	28.13	0.0566491	0.32097		28.49	28.27	0.137036	-0.772201		28.52	28.56	0.024776	0.140252		28.71	28.51	0.123577	-0.696621		28.58	28.88	0.184591	1.04969		28.65	28.45	0.123837	-0.69808		28.05	27.56	0.311529	-1.74688
										25.26	25.54	0.194872	1.10847		28.27	28.25	0.0125107	-0.0707464		28.33	28.77	0.27244	1.55312		28.86	28.89	0.0183664	0.10395		28.53	28.42	0.0682895	-0.385559		28.88	28.69	0.116684	-0.657895		29.14	28.2	0.579596	-3.22581		28.16	27.46	0.444961	-2.4858
										25.73	25.78	0.0343189	0.194326		27.84	28.14	0.189471	1.07759		28.33	28.63	0.186211	1.05895		28.31	28.53	0.136843	0.777111		28.58	28.73	0.0925371	0.524843		28.78	28.67	0.0676952	-0.38221		28.97	28.46	0.313969	-1.76044		28.09	27.32	0.491312	-2.74119
										25.96	26.05	0.0611802	0.346687		27.84	27.91	0.0443924	0.251437		28.38	28.25	0.0811618	-0.458069		28.36	28.32	0.0249508	-0.141044		28.66	28.81	0.0922795	0.523378		28.67	28.88	0.129012	0.732473		28.41	28.59	0.111648	0.63358		27.86	27.52	0.217061	-1.22039
									2024年	25.44	25.32	0.0835824	-0.471698	2024年	27.78	27.39	0.249929	-1.40389	2024年	28.38	28.13	0.156412	-0.880902	2024年	28.84	28.33	0.315397	-1.76838	2024年	28.68	28.33	0.217056	-1.22036	2024年	28.89	28.54	0.215469	-1.21149	2024年	28.79	28.78	0.00614128	-0.0347343	2024年	28.34	27.89	0.282943	-1.58786
										25.39	25.56	0.117967	0.669555		28.11	28.09	0.012582	-0.0711491		28.37	28.49	0.0746156	0.422982		28.85	28.8	0.0306638	-0.17331		28.45	28.5	0.0310407	0.175747		28.52	28.59	0.0433352	0.245442		28.32	28.16	0.100157	-0.564972		28.36	26.57	1.15212	-6.31171
										25.33	25.22	0.0769355	-0.434268		28.59	28.18	0.255341	-1.43407		28.59	28.49	0.06194	-0.349773		29.03	28.72	0.189786	-1.06786		28.13	28.35	0.137716	0.782083		28.48	28.57	0.0557753	0.316011		28.46	28.42	0.0248631	-0.140548		28.16	27.01	0.73697	-4.08381
										25.77	26.02	0.170667	0.97012		28.26	28.27	0.00625426	0.0353857		28.81	28.43	0.234714	-1.31899		29.22	28.87	0.213021	-1.19781		28.55	28.69	0.0864736	0.490368		28.78	28.8	0.0122804	0.0694927		28.59	27.88	0.444524	-2.48339		28.05	27.26	0.504985	-2.8164
										26.35	25.86	0.331816	-1.85958		28.43	27.95	0.301003	-1.68836		28.75	28.46	0.179218	-1.0087		28.68	28.34	0.210818	-1.1855		28.66	28.69	0.0184945	0.104676		28.64	28.92	0.171986	0.977654		28.95	28.9	0.0305578	-0.172712		27.69	27.49	0.128145	-0.722282
										26.61	26.52	0.0598905	-0.338219		28.21	28.04	0.106852	-0.602623		28.53	28.48	0.031008	-0.175254		28.69	28.71	0.0123189	0.0697107		28.78	28.66	0.0738621	-0.416956		28.67	28.75	0.0492586	0.279037		28.69	28.57	0.0740943	-0.418264		28.02	28.14	0.0755456	0.428266
										26.17	25.82	0.238014	-1.33741		27.99	27.97	0.0126359	-0.0714541		28.51	28.68	0.105095	0.596282		28.25	28.78	0.32857	1.87611		28.74	28.62	0.0739651	-0.417537		28.83	28.89	0.0367519	0.208117		28.83	29.11	0.170858	0.971211		28.2	28.78	0.359882	2.05674
										26.54	25.93	0.41103	-2.29842		28.66	28.16	0.311117	-1.74459		28.57	28.74	0.104875	0.59503		29	29.42	0.254181	1.44828		28.78	29.84	0.639315	3.68311		28.86	29.99	0.678871	3.91545		28.06	30.15	1.26942	7.44833		27.06	29.37	1.44729	8.53659
									Mean	25.9773	25.923	0.125819	-0.201505	Mean	28.1853	28.1552	0.141363	-0.100453	Mean	28.5405	28.5135	0.130468	-0.0915267	Mean	28.7045	28.6905	0.155646	-0.0439565	Mean	28.6498	28.5875	0.168346	-0.213139	Mean	28.76	28.6443	0.169625	-0.399033	Mean	28.5557	28.354	0.246115	-0.698708	Mean	27.7545	27.363	0.3989	-1.39568
									S.D.	0.381757	0.312945	0.101111	0.893833	S.D.	0.29758	0.261847	0.103002	0.990725	S.D.	0.223755	0.279968	0.116982	0.989928	S.D.	0.253002	0.323886	0.147676	1.21772	S.D.	0.227894	0.359877	0.1688	1.33323	S.D.	0.238274	0.359279	0.158795	1.25597	S.D.	0.2715	0.49019	0.260447	1.9191	S.D.	0.437739	0.669543	0.323382	2.54164

## Sheet: 800m
	800m女子预赛成绩	800m女子决赛成绩	800m男子预赛成绩	800m男子决赛成绩	女子CV_(F-H)	女子%∆(F-H)	男子CV_(F-H)	男子%∆(F-H)		Lap 1					Lap 2					Lap 3					Lap 4					Lap 5					Lap 6					Lap 7					Lap 8
2017年	500.24	492.68	469.67	460.77	0.269192	-1.51127	0.338187	-1.89495			800m女子预赛分段成绩	800m女子决赛分段成绩	CV_(Splits)	%∆(Splits)		800m女子预赛分段成绩	800m女子决赛分段成绩	CV_(Splits)	%∆(Splits)		800m女子预赛分段成绩	800m女子决赛分段成绩	CV_(Splits)	%∆(Splits)		800m女子预赛分段成绩	800m女子决赛分段成绩	CV_(Splits)	%∆(Splits)		800m女子预赛分段成绩	800m女子决赛分段成绩	CV_(Splits)	%∆(Splits)		800m女子预赛分段成绩	800m女子决赛分段成绩	CV_(Splits)	%∆(Splits)		800m女子预赛分段成绩	800m女子决赛分段成绩	CV_(Splits)	%∆(Splits)		800m女子预赛分段成绩	800m女子决赛分段成绩	CV_(Splits)	%∆(Splits)
	502.92	495.46	466.39	461.73	0.264179	-1.48334	0.177516	-0.999164		2017年	59.35	58.15	0.361076	-2.0219	2017年	62.49	60.98	0.432385	-2.41639	2017年	62.96	61.77	0.337311	-1.89009	2017年	63.03	62.51	0.146446	-0.825004	2017年	62.69	62.68	0.00282008	-0.0159515	2017年	62.92	62.21	0.20061	-1.12842	2017年	63.18	62.84	0.0953882	-0.538145	2017年	63.62	61.54	0.587561	-3.26941
	501.19	497.22	465.31	462.44	0.140584	-0.792115	0.109372	-0.616793			59.98	58.64	0.399394	-2.23408		62.39	61.84	0.156528	-0.881552		63.18	62.6	0.163031	-0.918012		63.35	62.82	0.148517	-0.836622		63.55	62.59	0.269075	-1.51062		63.57	62.68	0.249238	-1.40003		64.14	63.1	0.288978	-1.62145		62.76	61.19	0.447825	-2.50159
	504.98	503.3	467.61	464.21	0.0589092	-0.332686	0.129004	-0.727102			59.88	59.03	0.252729	-1.41951		63.09	62.32	0.217077	-1.22048		63.57	62.82	0.209799	-1.1798		63.6	63.05	0.153537	-0.86478		63.22	63	0.0616239	-0.347991		63.13	62.97	0.0448601	-0.253445		63.35	62.95	0.111973	-0.631413		61.35	61.08	0.0779706	-0.440098
	508.93	504.41	469.28	468.87	0.157702	-0.888138	0.0154514	-0.0873679			61.59	60.71	0.254397	-1.4288		64.15	63.51	0.177248	-0.997662		63.89	63.46	0.119378	-0.673032		63.92	63.45	0.130463	-0.735294		63.57	63.08	0.136787	-0.770804		63.05	63.08	0.00840926	0.0475813		63.05	63.36	0.0867032	0.491673		61.76	62.65	0.252924	1.44106
	509.52	506.06	469.24	471.2	0.120453	-0.67907	0.0736852	0.417697			61.96	60.91	0.302133	-1.69464		64.07	63.41	0.183045	-1.03012		64.19	63.39	0.221698	-1.2463		64.48	63.26	0.337666	-1.89206		63.04	63.47	0.120171	0.682107		63.59	63.35	0.0668448	-0.377418		64.09	63.72	0.102351	-0.577313		63.51	62.9	0.17061	-0.960479
	507.7	506.5	470.89	472.27	0.0418324	-0.23636	0.0517307	0.293062			61.04	60.12	0.268462	-1.50721		64.31	63.48	0.229634	-1.29062		64.39	64.22	0.0467336	-0.264016		64.29	64.48	0.0521668	0.295536		63.83	64.37	0.148923	0.845997		63.92	64.37	0.124015	0.704005		63.93	64.39	0.126741	0.719537		63.81	60.63	0.903487	-4.98354
	510.66	518.63	470.97	472.43	0.273764	1.56073	0.0547157	0.309999			61.51	60.18	0.386413	-2.16225		64.05	63.62	0.119079	-0.671351		63.64	63.85	0.0582369	0.329981		63.55	64.04	0.13578	0.771046		63.57	63.8	0.0638434	0.361806		64.14	64.44	0.0824903	0.467727		64.07	64.31	0.066095	0.37459		63.17	62.26	0.256504	-1.44056
2019年	497.42	493.58	465.7	459.27	0.136997	-0.771983	0.245775	-1.38072			61.13	61.1	0.00867758	-0.0490757		63.71	63.78	0.0194123	0.109873		64.25	64.13	0.0330475	-0.18677		64.95	65.52	0.154461	0.877598		64.21	65.65	0.392051	2.24264		64.73	66.41	0.452928	2.5954		65.62	67.27	0.438982	2.51448		62.06	64.77	0.755444	4.36674
	500.86	494.99	466.53	461.28	0.208401	-1.17198	0.200058	-1.12533		2019年	60.09	58.62	0.437809	-2.44633	2019年	62.81	61.57	0.352473	-1.97421	2019年	63.26	62.19	0.301556	-1.69143	2019年	63.08	62.52	0.157635	-0.887762	2019年	63.07	63.27	0.0559686	0.317108	2019年	63.23	62.82	0.115	-0.648426	2019年	62.25	62.48	0.0651946	0.369478	2019年	59.63	60.11	0.141728	0.804964
	499.43	495.7	466.37	462.08	0.132521	-0.746851	0.163363	-0.91987			60.55	59.49	0.312201	-1.75062		62.78	61.84	0.266683	-1.49729		62.92	61.98	0.266085	-1.49396		62.88	62.07	0.229194	-1.28817		63.12	62.3	0.231154	-1.29911		63.02	62.47	0.154956	-0.872739		63.34	63.2	0.0391161	-0.221029		62.25	61.64	0.17408	-0.97992
	502.95	496.43	465.42	462.64	0.23066	-1.29635	0.105907	-0.59731			60.09	59.01	0.320603	-1.7973		62.8	62.54	0.0733396	-0.414013		63.33	62.88	0.126059	-0.710564		63.2	63.32	0.0335334	0.189873		62.51	62.41	0.0283024	-0.159974		63.13	63.01	0.0336344	-0.190084		63.11	63.37	0.0726786	0.411979		61.26	59.16	0.61656	-3.42801
	497.23	497.1	465.46	463.89	0.0046224	-0.0261448	0.0597276	-0.337301			60.17	59.94	0.0677023	-0.38225		62.53	62	0.150472	-0.847593		63.07	62.1	0.273985	-1.53797		63.57	62.56	0.283112	-1.5888		63.81	62.79	0.284853	-1.5985		63.68	63.09	0.164547	-0.926508		63.54	62.95	0.164911	-0.928549		62.58	61	0.452027	-2.52477
	500.91	498.57	468.12	465.01	0.0827745	-0.46715	0.117835	-0.66436			60.09	59.34	0.222025	-1.24813		62.65	62.36	0.0820178	-0.462889		63.27	63.11	0.0447607	-0.252884		63.06	63.19	0.0364055	0.206153		62.86	63.12	0.072967	0.413618		62.82	62.78	0.0112597	-0.063674		62.32	62.11	0.0596691	-0.33697		60.16	61.09	0.271179	1.54588
	509.7	505.07	467.25	467.32	0.161313	-0.908377	0.00264814	0.0149813			60.23	58.89	0.397718	-2.2248		63.13	62.46	0.188614	-1.0613		63.12	62.73	0.109564	-0.617871		63.54	63.02	0.145265	-0.818382		63.07	62.99	0.0224371	-0.126843		63.27	63.22	0.0139755	-0.0790264		63.29	63.32	0.00837738	0.0474009		61.26	61.94	0.195143	1.11002
	508.22	505.51	467.01	469.32	0.0945153	-0.533234	0.0872244	0.494636			60.97	59.77	0.351387	-1.96818		63.86	62.49	0.383354	-2.14532		64.29	63.15	0.316267	-1.77322		64.28	63.77	0.140814	-0.793404		64.44	64.56	0.0328887	0.18622		64.09	64.11	0.00551565	0.0312061		64.32	64.08	0.0660847	-0.373134		63.45	63.14	0.0865799	-0.488574
2022年	497.51	488.04	466.36	459.36	0.339724	-1.90348	0.267346	-1.50099			61.08	60.27	0.235994	-1.32613		63.77	63.47	0.083359	-0.470441		63.69	63.73	0.0110988	0.0628042		64.46	64.12	0.093489	-0.527459		63.95	64.18	0.0634647	0.359656		64.24	64.06	0.0496022	-0.280199		64.19	63.82	0.102191	-0.576414		62.84	61.86	0.277853	-1.55952
	510.68	498.77	464.8	459.63	0.41714	-2.33218	0.19773	-1.11231		2022年	59.37	58.35	0.306341	-1.71804	2022年	62.55	60.98	0.449347	-2.50999	2022年	62.96	61.8	0.328729	-1.84244	2022年	63.7	62.08	0.455364	-2.54317	2022年	62.85	61.66	0.337907	-1.8934	2022年	62.7	61.8	0.255581	-1.43541	2022年	62.48	61.82	0.187727	-1.05634	2022年	60.9	59.55	0.396262	-2.21675
	507.96	499	464.75	460.05	0.314594	-1.76392	0.179682	-1.0113			61.12	58.94	0.641968	-3.56675		63.85	61.88	0.553965	-3.08536		63.88	62.58	0.36345	-2.03507		64.37	63.06	0.363458	-2.03511		64.48	63.72	0.209595	-1.17866		64.55	63.81	0.203825	-1.1464		64.48	64.19	0.0796848	-0.449752		63.95	60.59	0.953862	-5.2541
	505.19	500.04	466.24	461.19	0.181133	-1.01942	0.192515	-1.08313			60.87	60.32	0.160454	-0.903565		63.51	62.56	0.26642	-1.49583		63.53	63.08	0.125661	-0.708327		64.09	63.14	0.263991	-1.48229		64.08	63.07	0.280841	-1.57615		64.07	62.98	0.303324	-1.70126		64.36	62.89	0.408427	-2.28403		63.45	60.96	0.707618	-3.92435
	507.19	503.15	466.9	465.48	0.141374	-0.796546	0.0538456	-0.304134			60.03	59.45	0.171628	-0.966184		63.75	62.86	0.248529	-1.39608		63.99	63.47	0.14424	-0.812627		64.2	63.52	0.188237	-1.05919		64.12	63.69	0.118948	-0.670618		63.84	63.22	0.172519	-0.971178		63.57	63.08	0.136787	-0.770804		61.69	60.75	0.271431	-1.52375
	507.69	503.78	466.08	467.75	0.136672	-0.770155	0.0632272	0.358308			60.9	60.27	0.183823	-1.03448		64.04	63.41	0.174766	-0.98376		64.67	63.79	0.242198	-1.36075		64.7	63.86	0.231009	-1.2983		64.61	63.84	0.211939	-1.19177		64.6	63.83	0.211972	-1.19195		63.97	63.19	0.21687	-1.21932		59.7	60.96	0.3692	2.11055
	507.82	510.37	467.46	468.1	0.0885455	0.502146	0.024186	0.13691			60.27	59.92	0.102957	-0.58072		63.13	62.62	0.143389	-0.807857		63.51	63.33	0.0501731	-0.28342		64.09	63.5	0.16349	-0.92058		64.2	63.7	0.138215	-0.778816		64.99	63.97	0.279641	-1.56947		64.84	63.99	0.233269	-1.31092		62.66	62.75	0.0253726	0.143632
	512.26	517.04	466.32	470.63	0.164188	0.93312	0.162636	0.924258			61.02	60.69	0.0958612	-0.540806		63.74	64.02	0.0774851	0.439285		64.47	64.34	0.035682	-0.201644		64.64	64.31	0.090479	-0.51052		64.48	64.98	0.136549	0.775434		64.07	65.15	0.295494	1.68566		64.13	64.44	0.0852466	0.483393		61.27	62.44	0.334377	1.90958
2023年	495.6	488.87	461.97	457	0.241695	-1.35795	0.19121	-1.07583			62.87	62.31	0.158164	-0.890727		64.56	64.84	0.0765031	0.433705		64.33	64.83	0.136866	0.777242		64.67	64.96	0.0790947	0.44843		64.48	65.12	0.174594	0.992556		64.63	65.16	0.144374	0.820053		64	65.48	0.404123	2.3125		62.72	64.34	0.450776	2.58291
	500.51	493.31	460.9	457.76	0.256141	-1.43853	0.120845	-0.681276		2023年	58.85	57.4	0.440991	-2.46389	2023年	62.19	60.92	0.364725	-2.04213	2023年	62.74	61.57	0.332763	-1.86484	2023年	62.91	62.03	0.249021	-1.39882	2023年	62.68	61.89	0.224217	-1.26037	2023年	62.66	62.11	0.15585	-0.877753	2023年	62.27	62.31	0.0113519	0.0642364	2023年	61.3	60.64	0.191361	-1.07667
	501.25	493.59	463.87	458.67	0.272227	-1.52818	0.199284	-1.121			60.48	59.35	0.333402	-1.86839		63.41	62.6	0.227266	-1.2774		63.63	62.9	0.203978	-1.14726		63.8	62.72	0.3018	-1.69279		63.73	62.71	0.285214	-1.6005		62.84	62.01	0.235042	-1.32081		62.01	61.32	0.197804	-1.11272		60.61	59.7	0.26742	-1.5014
	501.65	496.46	463.81	459.19	0.183842	-1.03459	0.176968	-0.996098			59.1	58.71	0.117041	-0.659898		62.63	61.7	0.264461	-1.48491		63.4	62.36	0.292379	-1.64038		63.47	62.87	0.167906	-0.945329		63.76	62.53	0.344343	-1.92911		63.89	62.9	0.276061	-1.54954		63.81	62.96	0.23706	-1.33208		61.19	59.56	0.47726	-2.66383
	501.71	497.95	462.04	459.48	0.132981	-0.749437	0.0982178	-0.554065			60.76	59.95	0.237245	-1.33311		63.09	62.25	0.236943	-1.33143		62.96	62.79	0.0477965	-0.270013		63.14	62.5	0.180097	-1.01362		63.26	62.63	0.176931	-0.99589		63.54	62.55	0.277594	-1.55807		63.27	62.7	0.159979	-0.900901		61.63	61.09	0.155573	-0.876197
	502.2	499.73	464.07	463.08	0.0871595	-0.491836	0.037752	-0.21333			59.79	59.62	0.0503342	-0.284328		62.62	62.16	0.130337	-0.73459		62.99	62.85	0.0393337	-0.222258		63.26	62.81	0.126199	-0.71135		63.72	62.62	0.307827	-1.7263		63.89	62.76	0.315448	-1.76866		63.83	62.82	0.281949	-1.58233		61.61	62.31	0.199715	1.13618
	501.38	501.33	465.8	467.26	0.00176299	-0.00997248	0.0553221	0.313439			60.99	59.73	0.369017	-2.06591		64.01	63.03	0.272735	-1.53101		63.74	63.63	0.0305338	-0.172576		64.11	63.4	0.196865	-1.10747		63.27	63.32	0.0139645	0.0790264		63.21	62.76	0.126299	-0.711913		62.61	63.02	0.115384	0.654847		60.26	60.84	0.169332	0.962496
	501.06	508.21	464.89	473.68	0.250469	1.42697	0.331114	1.89077			59.77	59.3	0.139557	-0.786348		63.34	62.49	0.23883	-1.34196		63.19	62.84	0.0981859	-0.553885		63.48	63.01	0.13137	-0.740391		63.13	63.31	0.0503319	0.285126		63.37	63.85	0.133395	0.757456		63.39	63.99	0.166535	0.946522		61.71	62.54	0.236177	1.345
2024年	507.8	497.44	466.9	460.94	0.364372	-2.04017	0.227106	-1.2765			59.1	58.59	0.153209	-0.862944		62.5	62.58	0.0226129	0.128		63.01	63.31	0.0839661	0.476115		63.5	64.44	0.259763	1.48031		64.27	65.1	0.226829	1.29143		63.9	65.61	0.466818	2.67606		63.91	65.74	0.499038	2.8634		60.87	62.84	0.56301	3.23641
	506.49	497.53	467.59	462.95	0.315515	-1.76904	0.176294	-0.992322		2024年	60.9	60.21	0.20143	-1.133	2024年	63.31	62.3	0.284284	-1.59532	2024年	63.87	62.33	0.431436	-2.41115	2024年	64.26	62.8	0.406255	-2.27202	2024年	64.48	63	0.410464	-2.29529	2024年	64.34	63.22	0.310426	-1.74075	2024年	63.98	63.22	0.211243	-1.18787	2024年	62.66	60.36	0.661009	-3.6706
	508.15	502.26	467.38	462.98	0.206097	-1.15911	0.167208	-0.941418			60.78	59.35	0.420862	-2.35275		62.94	62.2	0.209069	-1.17572		63.4	62.64	0.213187	-1.19874		63.63	62.94	0.192741	-1.08439		63.75	63.37	0.105688	-0.596078		64.17	63.28	0.246891	-1.38694		64.45	63.23	0.337825	-1.89294		63.37	60.52	0.813324	-4.4974
	509.3	504.86	466.95	464.29	0.154786	-0.871785	0.100989	-0.569654			60	58.93	0.318088	-1.78333		63.88	62.15	0.485319	-2.7082		64.09	62.49	0.4469	-2.49649		64.27	63.52	0.207501	-1.16695		64.56	63.85	0.195485	-1.09975		64.8	64.78	0.00545691	-0.0308642		64.79	64.83	0.0109105	0.0617379		61.76	61.71	0.0143174	-0.0809585
	509.44	509.19	467.19	464.42	0.00867718	-0.0490735	0.105124	-0.592907			61.14	60.62	0.150992	-0.850507		63.71	62.91	0.223379	-1.25569		64.44	63.47	0.268116	-1.50528		64.82	63.89	0.255462	-1.43474		64.28	64.22	0.0165083	-0.0933416		64.58	64.18	0.109833	-0.619387		64.54	63.73	0.223262	-1.25504		61.79	61.84	0.0142989	0.0809192
	515.25	509.24	467.04	467.08	0.207406	-1.16642	0.00151395	0.00856458			60.95	59.83	0.327852	-1.83757		64.98	63.75	0.337816	-1.89289		64.9	64.32	0.158691	-0.893683		64.35	64.87	0.142275	0.808081		64.29	64.88	0.16149	0.917717		64.27	64.81	0.147907	0.840205		63.84	64.48	0.176336	1.00251		61.86	62.25	0.1111	0.630456
	515.22	509.35	465.52	469.79	0.202559	-1.13932	0.161409	0.917254			61.73	61.86	0.037189	0.210595		64.89	63.93	0.263477	-1.47943		65.35	63.98	0.374521	-2.0964		65.13	64.25	0.240475	-1.35114		65.21	64.49	0.196267	-1.10413		65.65	64.35	0.353553	-1.9802		65.48	64.29	0.324211	-1.81735		61.81	62.09	0.0798991	0.453001
	512.88	509.83	467.2	474.51	0.105439	-0.594681	0.274445	1.56464			61.73	60.07	0.481854	-2.68913		65.08	63.64	0.395523	-2.21266		65.55	64.5	0.285453	-1.60183		65.45	64.74	0.192813	-1.0848		65.12	65.14	0.00542843	0.0307125		64.91	64.91	0	0		64.95	64.8	0.0408732	-0.230947		62.43	61.55	0.250949	-1.40958
	515.25	516.43			0.0404382	0.229015					62.11	61.82	0.0827326	-0.466914		63.86	63.46	0.111076	-0.62637		63.81	64.11	0.0829159	0.470146		64.14	64.39	0.0687687	0.389772		64.6	64.51	0.0246455	-0.139319		64.53	64.32	0.0576222	-0.32543		65.05	64.38	0.183018	-1.02998		64.78	62.84	0.53745	-2.99475
Mean	505.471	501.634	466.331	464.5	0.175448	-0.76046	0.137454	-0.3933			62.81	61.81	0.283705	-1.5921		64.45	64.69	0.0657061	0.372382		64.48	64.33	0.0411715	-0.23263		64.66	64.97	0.0845495	0.479431		64.84	65.15	0.0843154	0.4781		65.02	65.42	0.108419	0.615195		65.18	65.8	0.167356	0.951212		63.81	64.26	0.124228	0.705219
S.D.	5.27447	7.28275	2.14355	4.72368	0.100565	0.8511	0.0857149	0.831939		Mean	60.6622	59.7944	0.257205	-1.43127	Mean	63.4783	62.722	0.225334	-1.19187	Mean	63.7539	63.1646	0.182852	-0.923691	Mean	63.9532	63.4702	0.185792	-0.755231	Mean	63.8234	63.5795	0.156728	-0.382928	Mean	63.8915	63.6295	0.17003	-0.411352	Mean	63.8288	63.6578	0.170529	-0.267518	Mean	62.0795	61.6156	0.342507	-0.724434
					Medallists					S.D.	0.939871	1.06976	0.138667	0.791571	S.D.	0.762138	0.93659	0.12839	0.833169	S.D.	0.67951	0.827512	0.125137	0.834134	S.D.	0.652639	0.87501	0.0958401	0.906606	S.D.	0.702323	0.993484	0.113671	1.02858	S.D.	0.73988	1.08041	0.121906	1.11686	S.D.	0.888792	1.14901	0.122326	1.16635	S.D.	1.21511	1.29237	0.249931	2.27602
					0.673955	-3.78673	0.625074	-3.5109		Lap 1					Lap 2					Lap 3					Lap 4					Lap 5					Lap 6					Lap 7					Lap 8
					0.477919	-2.69082	0.609196	-3.42592			800m男子预赛分段成绩	800m男子决赛分段成绩	CV_(Splits)	%∆(Splits)		800m男子预赛分段成绩	800m男子决赛分段成绩	CV_(Splits)	%∆(Splits)		800m男子预赛分段成绩	800m男子决赛分段成绩	CV_(Splits)	%∆(Splits)		800m男子预赛分段成绩	800m男子决赛分段成绩	CV_(Splits)	%∆(Splits)		800m男子预赛分段成绩	800m男子决赛分段成绩	CV_(Splits)	%∆(Splits)		800m男子预赛分段成绩	800m男子决赛分段成绩	CV_(Splits)	%∆(Splits)		800m男子预赛分段成绩	800m男子决赛分段成绩	CV_(Splits)	%∆(Splits)		800m男子预赛分段成绩	800m男子决赛分段成绩	CV_(Splits)	%∆(Splits)
					1.07146	-5.99958	0.644758	-3.62459		2017年	59.35	58.15	0.361076	-2.0219	2017年	62.49	60.98	0.432385	-2.41639	2017年	62.96	61.77	0.337311	-1.89009	2017年	63.03	62.51	0.146446	-0.825004	2017年	62.69	62.68	0.00282008	-0.0159515	2017年	62.92	62.21	0.20061	-1.12842	2017年	63.18	62.84	0.0953882	-0.538145	2017年	63.62	61.54	0.587561	-3.26941
					0.770063	-4.32466	0.511339	-2.87811			59.98	58.64	0.399394	-2.23408		62.39	61.84	0.156528	-0.881552		63.18	62.6	0.163031	-0.918012		63.35	62.82	0.148517	-0.836622		63.55	62.59	0.269075	-1.51062		63.57	62.68	0.249238	-1.40003		64.14	63.1	0.288978	-1.62145		62.76	61.19	0.447825	-2.50159
					0.885985	-4.96832	0.570608	-3.21025			59.88	59.03	0.252729	-1.41951		63.09	62.32	0.217077	-1.22048		63.57	62.82	0.209799	-1.1798		63.6	63.05	0.153537	-0.86478		63.22	63	0.0616239	-0.347991		63.13	62.97	0.0448601	-0.253445		63.35	62.95	0.111973	-0.631413		61.35	61.08	0.0779706	-0.440098
					0.258625	-1.45134	0.197398	-1.10998			61.59	60.71	0.254397	-1.4288		64.15	63.51	0.177248	-0.997662		63.89	63.46	0.119378	-0.673032		63.92	63.45	0.130463	-0.735294		63.57	63.08	0.136787	-0.770804		63.05	63.08	0.00840926	0.0475813		63.05	63.36	0.0867032	0.491673		61.76	62.65	0.252924	1.44106
					0.228012	-1.28066	0.0527649	0.294643			61.96	60.91	0.302133	-1.69464		64.07	63.41	0.183045	-1.03012		64.19	63.39	0.221698	-1.2463		64.48	63.26	0.337666	-1.89206		63.04	63.47	0.120171	0.682107		63.59	63.35	0.0668448	-0.377418		64.09	63.72	0.102351	-0.577313		63.51	62.9	0.17061	-0.960479
					0.180793	1.00792					61.04	60.12	0.268462	-1.50721		64.31	63.48	0.229634	-1.29062		64.39	64.22	0.0467336	-0.264016		64.29	64.48	0.0521668	0.295536		63.83	64.37	0.148923	0.845997		63.92	64.37	0.124015	0.704005		63.93	64.39	0.126741	0.719537		63.81	60.63	0.903487	-4.98354
					Non - medallists						61.51	60.18	0.386413	-2.16225		64.05	63.62	0.119079	-0.671351		63.64	63.85	0.0582369	0.329981		63.55	64.04	0.13578	0.771046		63.57	63.8	0.0638434	0.361806		64.14	64.44	0.0824903	0.467727		64.07	64.31	0.066095	0.37459		63.17	62.26	0.256504	-1.44056
					0.65266	-0.57553	0.324587	0.206288			61.13	61.1	0.00867758	-0.0490757		63.71	63.78	0.0194123	0.109873		64.25	64.13	0.0330475	-0.18677		64.95	65.52	0.154461	0.877598		64.21	65.65	0.392051	2.24264		64.73	66.41	0.452928	2.5954		65.62	67.27	0.438982	2.51448		62.06	64.77	0.755444	4.36674
					0.573885	-3.23126	0.373342	-1.08935		2019年	56.19	55.62	0.180239	-1.01442	2019年	58.54	57.74	0.243243	-1.36659	2019年	59.07	57.88	0.359751	-2.01456	2019年	59	57.68	0.399975	-2.23729	2019年	58.44	57.5	0.286648	-1.60849	2019年	58.02	57.27	0.229998	-1.29266	2019年	58.31	57.68	0.192033	-1.08043	2019年	58.13	57.9	0.070083	-0.395665
					0.772474	-1.48938	0.495104	0.0395146			56.21	55.97	0.0756399	-0.42697		59.23	58.52	0.213183	-1.19872		58.83	58.35	0.144825	-0.81591		58.85	58.37	0.144775	-0.815633		58.55	58.26	0.0877754	-0.495303		59.13	58.12	0.304553	-1.7081		58.79	57.5	0.392195	-2.19425		56.94	56.19	0.23439	-1.31718
					0.656214	-0.858856	0.699374	0.440717			56.1	55.7	0.126495	-0.713012		58.87	57.94	0.281487	-1.57975		58.93	58.36	0.171818	-0.967249		59.1	58.76	0.101992	-0.575296		59.32	58.81	0.152639	-0.859744		59.38	59.02	0.107499	-0.606265		58.44	58.36	0.024216	-0.136893		56.23	55.13	0.349236	-1.95625
					0.678868	-3.82128	0.643481	1.3279			55.9	55.9	3.17774e-15	1.2711e-14		58.78	58.03	0.227005	-1.27594		59.14	58.18	0.289304	-1.62327		59.5	58.58	0.275465	-1.54622		58.75	58.49	0.0784066	-0.442553		58.85	58.93	0.0240145	0.135939		57.77	58.21	0.13413	0.761641		56.73	56.32	0.128224	-0.722722
					0.133364	-0.399052	0.101435	0.0370026			56.01	55.34	0.212735	-1.19621		58.98	57.86	0.338908	-1.89895		59.24	58.75	0.146827	-0.827144		59.25	59.16	0.0268726	-0.151899		59.03	58.89	0.0419755	-0.237168		59	58.73	0.0810833	-0.457627		57.26	58.26	0.306054	1.74642		56.69	56.9	0.0653633	0.370436
					0.1174	-0.181025					56.34	56.39	0.0156814	0.0887469		58.69	58.45	0.0724371	-0.408928		59	58.69	0.0931273	-0.525424		59.21	58.81	0.119828	-0.675562		58.62	59.08	0.138177	0.784715		58.83	59.33	0.149608	0.849907		59.41	59.53	0.0356704	0.201986		58.02	54.73	1.03165	-5.67046
					0.145636	1.60991					56.79	56.85	0.018667	0.105652		58.72	58.76	0.0120379	0.0681199		58.76	58.51	0.0753717	-0.425459		59.34	58.69	0.194704	-1.09538		58.77	58.69	0.0240799	-0.136124		58.72	58.93	0.0631077	0.357629		58.59	59.13	0.16218	0.921659		57.56	57.76	0.0613169	0.347464
											56.64	56.26	0.118999	-0.670904		58.64	58.21	0.130105	-0.733288		58.63	58.65	0.00602922	0.0341122		58.76	59.03	0.081042	0.459496		58.71	58.94	0.069118	0.391756		58.99	59.4	0.12244	0.695033		59.1	59.7	0.178562	1.01523		57.54	59.13	0.481829	2.7633
										2022年	55.52	55.72	0.0635659	0.360231	2022年	58.29	58.16	0.0394692	-0.223023	2022年	58.81	58.37	0.132756	-0.748172	2022年	58.97	58.27	0.211095	-1.18704	2022年	59.1	58.41	0.207601	-1.16751	2022年	58.82	58.24	0.175176	-0.986059	2022年	58.78	57.89	0.269703	-1.51412	2022年	58.07	54.3	1.18617	-6.49216
											56	55.37	0.199999	-1.125		58.58	58.32	0.0786346	-0.443837		58.87	58.32	0.165931	-0.934262		59.14	58.52	0.186302	-1.04836		58.86	58.47	0.11752	-0.662589		58.26	58.1	0.0486151	-0.274631		58.11	57.53	0.177327	-0.998107		56.98	55	0.625144	-3.4749
											56.3	55.87	0.135534	-0.763766		58.37	57.99	0.115461	-0.651019		58.76	57.93	0.251478	-1.41253		58.77	57.91	0.26059	-1.46333		58.47	57.84	0.191504	-1.07748		58.45	57.9	0.167129	-0.940975		58.47	58.14	0.100054	-0.564392		57.16	56.47	0.21469	-1.20714
											55.17	55.21	0.0128122	0.0725032		58.5	58.15	0.106081	-0.598291		59.02	58.58	0.132282	-0.74551		58.92	58.37	0.165789	-0.933469		59.01	58.42	0.177635	-0.999831		58.86	57.87	0.299853	-1.68196		58.86	58.09	0.23278	-1.30819		57.9	56.5	0.43267	-2.41796
											55.73	54.6	0.362109	-2.02763		58.11	57.97	0.0426408	-0.240922		59.02	59.13	0.0329165	0.186377		59.01	59.17	0.0478664	0.27114		59	58.97	0.00899093	-0.0508475		59.21	59.25	0.0119383	0.0675562		59.31	59.22	0.0268454	-0.151745		57.51	57.17	0.104821	-0.591202
											55.69	55.8	0.0348828	0.197522		58.73	58.35	0.114751	-0.647029		59.25	58.8	0.134773	-0.759494		59.15	59.27	0.0358271	0.202874		58.77	59.53	0.227135	1.29318		58.82	59.57	0.223976	1.27508		58.3	59.32	0.306601	1.74957		57.37	57.11	0.0802969	-0.453199
											56.35	56.55	0.0626312	0.354925		58.95	58.73	0.066096	-0.373198		59.15	59.07	0.0239251	-0.135249		58.81	59.44	0.188362	1.07125		58.76	58.84	0.0240513	0.136147		58.85	59.01	0.0479964	0.271878		59.06	58.97	0.0269591	-0.152387		57.53	57.49	0.0122954	-0.0695289
											56.9	56.25	0.203102	-1.14236		58.56	58.38	0.0544207	-0.307377		59.09	58.93	0.0479313	-0.270773		58.82	59.37	0.164527	0.935056		58.93	59.14	0.0628832	0.356355		58.67	59.75	0.322444	1.8408		58.4	59.91	0.451243	2.58562		56.95	58.9	0.595105	3.42406
										2023年	55.61	54.54	0.343443	-1.92411	2023年	58.28	57.13	0.352297	-1.97323	2023年	58.44	57.58	0.262072	-1.47159	2023年	58.49	57.95	0.163963	-0.923235	2023年	58.96	58	0.290194	-1.62822	2023年	58.66	58.57	0.0271431	-0.153427	2023年	58.6	58.39	0.0634637	-0.358362	2023年	54.93	54.84	0.0289877	-0.163845
											55.35	54.31	0.335305	-1.87895		57.35	57.06	0.0896167	-0.505667		57.85	57.8	0.0152855	-0.0864304		58.16	57.95	0.0639447	-0.361073		58.2	58.09	0.033443	-0.189003		58.48	58.43	0.0151208	-0.0854993		58.3	58.43	0.0393746	0.222985		57.21	55.69	0.475997	-2.65688
											55.98	55.19	0.251243	-1.41122		58.35	57.64	0.216418	-1.2168		58.52	57.91	0.185234	-1.04238		58.37	58.02	0.106318	-0.599623		58.5	57.91	0.179191	-1.00855		58.72	58.05	0.202861	-1.14101		58.41	58.21	0.0606334	-0.342407		57.02	55.74	0.401338	-2.24483
											55.99	54.98	0.321789	-1.80389		58.17	57.56	0.186354	-1.04865		58.36	57.87	0.14905	-0.839616		58.53	58.32	0.0635398	-0.35879		58.82	57.99	0.251219	-1.41108		58.88	58.5	0.114458	-0.64538		58.77	58.46	0.0934928	-0.52748		56.29	55.51	0.246665	-1.38568
											55.73	54.1	0.524713	-2.92482		58.2	57.18	0.312554	-1.75258		58.64	57.8	0.255054	-1.43247		58.7	58.08	0.187706	-1.05622		58.54	58.17	0.112085	-0.632046		58.22	58.45	0.0696985	0.395053		57.54	58.37	0.25317	1.44247		56.47	57.33	0.267184	1.52293
											56.28	55.74	0.170433	-0.959488		58.46	57.89	0.173206	-0.975026		58.55	58.06	0.148565	-0.836892		58.36	58.28	0.0242492	-0.13708		58.37	58.49	0.0363053	0.205585		58.56	58.5	0.0181216	-0.102459		58.59	58.6	0.00301692	0.0170678		56.9	57.52	0.191578	1.08963
											55.97	55.94	0.0094778	-0.0536001		58.2	58.38	0.0545888	0.309278		58.73	58.61	0.0361568	-0.204325		58.9	59.34	0.131566	0.747029		58.82	59.01	0.0570102	0.323019		59.27	59.36	0.0268227	0.151847		59.72	59.57	0.0444572	-0.251172		56.19	57.05	0.268506	1.53052
											55.96	55.27	0.219322	-1.23302		58.84	58.32	0.15692	-0.883753		58.42	58.93	0.153653	0.872989		58.22	60.33	0.629268	3.62418		58.54	60.57	0.602563	3.46771		58.72	60.52	0.53371	3.0654		58.7	60.32	0.481227	2.7598		57.49	59.42	0.583661	3.35711
										2024年	56.13	55.48	0.205904	-1.15803	2024年	58.87	58.08	0.238826	-1.34194	2024年	59.2	58.27	0.279905	-1.57095	2024年	59.49	58.37	0.335975	-1.88267	2024年	58.83	58.27	0.169078	-0.951895	2024年	58.58	58.35	0.0695436	-0.392625	2024年	59.27	58.15	0.337234	-1.88966	2024年	56.53	55.97	0.175991	-0.990624
											54.65	53.84	0.263967	-1.48216		58.78	57.71	0.324751	-1.82035		59.64	58.37	0.380487	-2.12944		60.31	58.74	0.466257	-2.60322		59.72	59.46	0.0771303	-0.435365		59.58	59.7	0.0355688	0.20141		58.82	58.67	0.0451383	-0.255015		56.09	56.46	0.116228	0.659654
											56.03	55.18	0.270228	-1.51704		59.16	57.69	0.444778	-2.48479		59.2	58.13	0.322426	-1.80743		59.22	58.27	0.285876	-1.60419		59.21	58.15	0.319331	-1.79024		58.71	58.57	0.0422045	-0.23846		58.53	58.67	0.0422333	0.239194		57.32	58.32	0.305736	1.74459
											55.6	55.87	0.0856369	0.485612		59.12	58.15	0.292442	-1.64073		59.11	58.56	0.165254	-0.930469		59.11	58.71	0.120032	-0.676704		58.75	58.59	0.0482091	-0.27234		59.06	58.81	0.074988	-0.423298		59.08	58.91	0.05094	-0.287745		57.12	56.69	0.13358	-0.752801
											56.03	56.2	0.0535544	0.303409		58.45	58.29	0.0484569	-0.273738		58.64	58.37	0.0815823	-0.460437		58.72	58.62	0.0301307	-0.1703		58.78	58.85	0.0210395	0.119088		59.06	59.07	0.00299292	0.0169319		59.58	58.79	0.235961	-1.32595		57.93	56.23	0.52649	-2.93458
											57.2	56.26	0.292914	-1.64336		59.19	58.81	0.113856	-0.642		59.28	59.14	0.0417982	-0.236167		58.96	59.35	0.116546	0.661465		58.84	59.23	0.116783	0.662814		58.58	59.09	0.153236	0.870604		58.19	58.21	0.0060748	0.0343702		56.8	56.99	0.0590343	0.334507
											56.22	55.99	0.0724688	-0.409107		59	58.71	0.0871043	-0.491525		57.32	59.19	0.567458	3.26239		59.39	59.71	0.0949934	0.538811		58.8	58.94	0.0420396	0.238095		58.52	59.43	0.272771	1.55502		59.05	59.53	0.143115	0.81287		57.22	58.29	0.327506	1.86998
											56.75	56.75	0	0		58.81	59.34	0.158598	0.901207		58.97	59.12	0.044909	0.254367		59.04	59.44	0.119363	0.677507		59.04	59.45	0.122337	0.694444		58.91	60.34	0.423968	2.42743		58.62	60.36	0.517047	2.96827		57.06	59.71	0.802361	4.64423
										Mean	56.994	56.447	0.186919	-0.950698	Mean	59.6007	59.061	0.173028	-0.902933	Mean	59.8128	59.4112	0.162179	-0.666785	Mean	59.9435	59.7002	0.170094	-0.403084	Mean	59.7373	59.6523	0.139235	-0.147407	Mean	59.7605	59.8167	0.142301	0.0925622	Mean	59.704	59.7755	0.168759	0.12182	Mean	58.198	57.8945	0.350911	-0.500677
										S.D.	2.02285	1.90699	0.136245	0.884345	S.D.	2.04768	2.0267	0.111326	0.721674	S.D.	2.0486	2.03173	0.121342	0.933673	S.D.	2.05518	2.1112	0.125372	1.13238	S.D.	1.91409	2.10833	0.121016	1.04388	S.D.	1.99946	2.13972	0.131712	1.10659	S.D.	2.22098	2.32223	0.143784	1.26373	S.D.	2.41839	2.53889	0.288028	2.51239
