# Supplementary material for: The variability of competitive performance and pacing strategies in different rounds of the 400 m and 800 m freestyle swimming races at the 2017–2024 World Swimming Championships
Source: Front Sports Act Living. 2024 Oct 30;6:1496878. doi: 10.3389/fspor.2024.1496878 (PMC11557356; doi:10.3389/fspor.2024.1496878)
Supplement: Supplementary file 2 [file Table2.xlsx]

## Sheet: Sheet1
	400m男子预赛成绩	400m男子决赛成绩	400m女子预赛成绩	400m女子决赛成绩	800m男子预赛成绩	800m男子决赛成绩	800m女子预赛成绩	800m女子决赛成绩		Lap 1					Lap 2					Lap 3					Lap 4					Lap 5					Lap 6					Lap 7					Lap 8
	224.55	221.38	239.06	238.34	469.67	460.77	500.24	492.68			400m女子预赛分段成绩	400m女子决赛分段成绩	CV_(Splits)	%∆(Splits)		400m女子预赛分段成绩	400m女子决赛分段成绩	CV_(Splits)	%∆(Splits)		400m女子预赛分段成绩	400m女子决赛分段成绩	CV_(Splits)	%∆(Splits)		400m女子预赛分段成绩	400m女子决赛分段成绩	CV_(Splits)	%∆(Splits)		400m女子预赛分段成绩	400m女子决赛分段成绩	CV_(Splits)	%∆(Splits)		400m女子预赛分段成绩	400m女子决赛分段成绩	CV_(Splits)	%∆(Splits)		400m女子预赛分段成绩	400m女子决赛分段成绩	CV_(Splits)	%∆(Splits)		400m女子预赛分段成绩	400m女子决赛分段成绩	CV_(Splits)	%∆(Splits)
	225.6	223.85	242	241.54	466.39	461.73	502.92	495.46		2017年	28.07	28.05	0.0125999	-0.0712504	2017年	29.8	29.66	0.083245	-0.469799	2017年	30.29	30.19	0.0584579	-0.330142	2017年	30.08	29.84	0.14161	-0.797872	2017年	30.37	30.31	0.0349591	-0.197563	2017年	30.4	30.35	0.029099	-0.164474	2017年	30.59	30.26	0.191738	-1.07878	2017年	29.46	29.68	0.131521	0.746775
	225.72	223.93	244.94	243.25	465.31	462.44	501.19	497.22			28.23	28.29	0.0375322	0.21254		30.01	30.13	0.0705461	0.399867		30.7	30.45	0.144543	-0.814332		30.56	30.68	0.0692789	0.39267		30.83	30.88	0.0286464	0.16218		30.65	30.57	0.046201	-0.261011		30.94	30.36	0.33452	-1.8746		30.08	30.18	0.0586713	0.332447
	225.57	224.38	244.26	244.26	467.61	464.21	504.98	503.3			28.33	28.1	0.144103	-0.81186		30.6	30.49	0.0636616	-0.359477		30.74	30.88	0.080327	0.455433		30.97	30.95	0.0114197	-0.0645786		31.3	30.99	0.175954	-0.990415		31.45	31.07	0.214892	-1.20827		31.32	30.78	0.307438	-1.72414		30.23	29.99	0.140905	-0.793913
	224.19	225.21	245.93	244.77	469.28	468.87	508.93	504.41			28.62	28.6	0.0123577	-0.0698812		30.37	30.32	0.0291278	-0.164636		30.67	30.97	0.172073	0.978155		30.87	31.22	0.199297	1.13379		30.83	31.11	0.159824	0.908206		31.05	30.97	0.0456051	-0.257649		31.17	31.02	0.0852758	-0.481232		30.68	30.05	0.366769	-2.05346
	225.64	225.58	246.48	245.75	469.24	471.2	509.52	506.06			28.91	29.51	0.363115	2.07541		30.46	30.94	0.276394	1.57584		30.83	30.86	0.0171934	0.0973078		31.11	30.92	0.108295	-0.610736		31.26	30.88	0.216206	-1.21561		31.47	30.9	0.323113	-1.81125		31.32	30.96	0.204366	-1.14943		30.57	29.8	0.450946	-2.51881
	226.14	225.86	246.21	246.03	470.89	472.27	507.7	506.5			28.99	28.93	0.036625	-0.206968		30.71	30.71	0	0		30.58	30.89	0.178301	1.01373		30.75	31.23	0.273807	1.56098		31.01	30.93	0.045664	-0.257981		31.22	31.53	0.174664	0.992953		31.72	31.23	0.275204	-1.54477		31.5	30.3	0.686511	-3.80952
	225.56	226.27	246.4	247.59	470.97	472.43	510.66	518.63			28.38	28.58	0.124141	0.704722		30.59	30.76	0.0979692	0.555737		31.08	31.01	0.0398595	-0.225225		31.4	31.16	0.135634	-0.764331		31.47	31.38	0.0506282	-0.285987		31.44	31.57	0.0729439	0.413486		31.71	31.75	0.0222851	0.126143		30.14	29.82	0.188688	-1.06171
	224.1	222.44	242.42	238.76	465.7	459.27	497.42	493.58			29.04	29.05	0.0060863	0.0344353		30.8	31.51	0.402861	2.30519		30.89	31.3	0.233087	1.32729		31.1	31.44	0.19221	1.09325		31.03	31.07	0.0227732	0.128908		31.3	31.63	0.185401	1.05431		31.15	30.85	0.171074	-0.963082		31.09	30.74	0.200135	-1.12576
	225.51	223.17	241.84	239.97	466.53	461.28	500.86	494.99		2019年	27.43	27.52	0.0579068	0.328108	2019年	29.76	29.6	0.0952974	-0.537634	2019年	30.35	30.16	0.111015	-0.62603	2019年	30.59	30.44	0.0868966	-0.490356	2019年	31.23	30.31	0.528549	-2.94589	2019年	31.17	30.42	0.430533	-2.40616	2019年	31.34	30.8	0.30724	-1.72304	2019年	30.55	29.51	0.612214	-3.40426
	225.49	223.23	244.53	241.29	466.37	462.08	499.43	495.7			27.87	27.83	0.0253898	-0.143524		29.89	29.83	0.0355211	-0.200736		30.06	29.97	0.0530065	-0.299401		30.71	30.21	0.290178	-1.62813		30.7	29.87	0.48448	-2.70358		31.22	30.19	0.592998	-3.29917		30.92	30.73	0.108962	-0.614489		30.47	31.34	0.49764	2.85527
	224.31	223.5	243.51	241.31	465.42	462.64	502.95	496.43			28.42	28.19	0.143645	-0.809289		30.64	29.98	0.384931	-2.15405		30.48	30.44	0.0232143	-0.131234		31.15	30.78	0.21123	-1.1878		31.17	30.59	0.332029	-1.86076		31.19	30.8	0.222432	-1.2504		31.06	30.3	0.437908	-2.44688		30.42	30.21	0.122458	-0.690335
	225.99	224.86	243.97	243.67	465.46	463.89	497.23	497.1			28.16	28.05	0.0691885	-0.390625		30.16	29.86	0.176718	-0.994695		30.4	30.16	0.140114	-0.789474		30.86	30.59	0.155345	-0.874919		30.74	30.52	0.12697	-0.71568		31.09	30.99	0.0569513	-0.321647		31.22	30.74	0.273895	-1.53748		30.88	30.4	0.276935	-1.5544
	224.79	225.19	247.05	245.36	468.12	465.01	500.91	498.57			28.03	28.08	0.0315054	0.17838		30.11	30.48	0.215902	1.22883		31.05	30.86	0.108505	-0.611916		30.86	31.07	0.119887	0.680493		31.04	31.09	0.0284527	0.161082		31.26	31.21	0.0282979	-0.159949		31.6	31.21	0.219528	-1.23418		30.02	29.67	0.207311	-1.16589
	226.34	225.64	247.1	246.16	467.25	467.32	509.7	505.07			28.52	28.81	0.178843	1.01683		30.88	30.56	0.184142	-1.03627		31.1	30.56	0.309632	-1.73633		31.46	30.82	0.363318	-2.03433		31.23	31	0.130672	-0.736471		31.46	31.03	0.243284	-1.36682		31.69	31.49	0.111919	-0.631114		30.71	31.09	0.217395	1.23738
	225.83	225.78	246.28	248.6	467.01	469.32	508.22	505.51			28.62	28.4	0.136411	-0.768693		30.88	30.84	0.0229134	-0.129534		31.5	31.09	0.231598	-1.30159		31.28	31.27	0.00565233	-0.0319693		31.33	30.98	0.198594	-1.11714		31.34	31.4	0.0338113	0.191449		31.48	31.31	0.0957224	-0.540025		30.67	30.87	0.114902	0.652103
	224.42	221.22	239.79	238.15	466.36	459.36	497.51	488.04			28.51	28.91	0.246293	1.40302		30.56	30.87	0.178417	1.0144		30.67	31.22	0.314194	1.79328		31.12	31.36	0.135808	0.771208		30.86	31.54	0.385283	2.2035		31.43	31.76	0.184638	1.04995		31.87	31.46	0.228891	-1.28648		31.26	31.48	0.123975	0.703775
	225.04	222.85	243.19	239.39	464.8	459.63	510.68	498.77		2022年	27.98	27.62	0.228919	-1.28663	2022年	29.41	29.46	0.0300283	0.17001	2022年	30.16	29.96	0.117616	-0.66313	2022年	30.17	30.07	0.0586908	-0.331455	2022年	30.78	30.17	0.353843	-1.98181	2022年	30.63	30.54	0.0520186	-0.29383	2022年	30.76	30.42	0.196483	-1.10533	2022年	29.9	29.91	0.00591128	0.0334448
	224.52	223.31	244.43	242.08	464.75	460.05	507.96	499			28.25	27.93	0.201383	-1.13274		29.98	29.86	0.0708997	-0.400267		30.49	30.06	0.251078	-1.4103		30.73	30.18	0.319249	-1.78978		31	30.25	0.432923	-2.41935		31.03	30.45	0.333541	-1.86916		31.32	30.67	0.370721	-2.07535		30.39	29.99	0.234219	-1.31622
	223.83	223.58	243.71	242.16	466.24	461.19	505.19	500.04			28.74	28.17	0.354113	-1.9833		30.31	30.12	0.111162	-0.626856		30.68	30.56	0.0692789	-0.391134		31.17	30.92	0.142355	-0.802053		31.18	30.82	0.205289	-1.15459		31.15	30.98	0.0967392	-0.545746		30.82	30.55	0.155547	-0.876055		30.38	29.96	0.246093	-1.38249
	226.47	224.14	246.31	243.47	466.9	465.48	507.19	503.15			27.93	27.61	0.203704	-1.14572		30.11	29.95	0.0941867	-0.531385		30.84	30.78	0.0344258	-0.194553		30.97	30.88	0.0514467	-0.290604		31.16	30.99	0.0967081	-0.545571		31.13	31.28	0.0849752	0.48185		31.37	30.95	0.238274	-1.33886		30.2	29.72	0.28322	-1.5894
	225.87	225.64	246	244.73	466.08	467.75	507.69	503.78			28.87	28.13	0.458999	-2.56321		30.91	30.3	0.35234	-1.97347		31.29	30.71	0.330743	-1.85363		31.01	31.05	0.0227878	0.128991		31.09	30.93	0.0912102	-0.514635		31.34	31.11	0.130212	-0.733886		31.4	31.02	0.215236	-1.21019		30.53	30.22	0.180414	-1.01539
	225.7	226.43	243.74	245.62	467.46	468.1	507.82	510.37			28.73	28.01	0.44864	-2.50609		31.26	30.41	0.487304	-2.71913		31.58	30.65	0.52837	-2.9449		31.31	31.25	0.0339086	-0.191632		30.99	31.29	0.170305	0.968054		31.36	31.5	0.0787424	0.446429		30.96	31.36	0.226928	1.29199		29.81	30.26	0.264856	1.50956
	226.12	226.53	246.29	250.7	466.32	470.63	512.26	517.04			28.47	27.93	0.338509	-1.89673		30.24	30.1	0.0820309	-0.462963		30.75	30.83	0.0459309	0.260163		31.03	31.03	0	0		31.22	31.19	0.016995	-0.0960922		31.25	31.53	0.157685	0.896		31.17	31.48	0.174943	0.994546		29.61	31.53	1.11028	6.4843
	222.44	220.68	241.39	235.38	461.97	457	495.6	488.87			29.14	28.13	0.623518	-3.46603		31.27	30.31	0.551171	-3.07004		31.3	30.7	0.342148	-1.91693		31.02	31.22	0.11361	0.644745		31.12	31.77	0.365415	2.08869		31.4	32.84	0.792523	4.58599		31.33	33.89	1.38776	8.17108		29.71	31.84	1.22351	7.1693
	224.34	220.7	240.8	238.73	460.9	457.76	500.51	493.31		2023年	27.67	27.56	0.0704162	-0.397542	2023年	30.06	29.36	0.416505	-2.32868	2023年	30.51	30	0.297987	-1.67158	2023年	30.44	30.02	0.245604	-1.37976	2023年	30.63	30.19	0.255777	-1.4365	2023年	30.83	29.77	0.618427	-3.43821	2023年	30.93	29.61	0.77088	-4.2677	2023年	30.32	28.87	0.866113	-4.78232
	224.42	222.2	243.07	239.59	463.87	458.67	501.25	493.59			27.77	28.02	0.15843	0.900252		29.82	29.85	0.0177754	0.100604		30.4	30.26	0.0815982	-0.460526		30.69	30.12	0.331402	-1.85728		30.65	30.14	0.296615	-1.66395		31.08	30.19	0.513567	-2.86358		30.69	30.07	0.360769	-2.0202		29.7	30.08	0.224741	1.27946
	224.17	223.58	241.72	238.94	463.81	459.19	501.65	496.46			27.72	27.7	0.0127591	-0.0721501		30.06	29.83	0.135778	-0.765136		30.78	30.29	0.283676	-1.59194		30.86	30.39	0.271298	-1.52301		31	30.65	0.20072	-1.12903		31.32	30.93	0.221503	-1.24521		31.12	30.71	0.234444	-1.31748		30.21	29.09	0.667757	-3.70738
	224.52	223.92	244.98	241.65	462.04	459.48	501.71	497.95			28.03	26.64	0.898919	-4.95897		30.02	29.5	0.308884	-1.73218		30.38	30.02	0.210727	-1.18499		30.62	30.31	0.179881	-1.01241		30.69	30.41	0.162021	-0.912349		30.91	30.47	0.253443	-1.42349		31.06	31.19	0.0738344	0.418545		30.01	30.4	0.22825	1.29957
	225.43	224.22	243.49	245.17	464.07	463.08	502.2	499.73			27.64	27.96	0.203484	1.15774		30.37	30.55	0.104464	0.59269		30.38	30.61	0.133329	0.757077		30.74	30.89	0.0860506	0.487964		30.95	30.84	0.0629404	-0.355412		31.5	30.81	0.391513	-2.19048		32.05	30.19	1.05657	-5.80343		31.35	29.8	0.89617	-4.94418
	224.63	224.26	243.02	245.27	465.8	467.26	501.38	501.33			27.73	27.7	0.0191351	-0.108186		30.48	30.44	0.0232143	-0.131234		30.57	30.93	0.206958	1.17763		30.86	31.04	0.10281	0.583279		31.14	31.1	0.0227219	-0.128452		31.17	31.66	0.27573	1.57202		31.06	31.63	0.321463	1.83516		30.48	30.67	0.109853	0.62336
	224.14	224.33	244.25	245.37	464.89	473.68	501.06	508.21			28.02	27.97	0.0315729	-0.178444		29.98	30.17	0.111679	0.633756		30.5	30.71	0.121298	0.688525		30.85	31.17	0.18242	1.03728		31.05	31.15	0.0568414	0.322061		31.24	31.68	0.24724	1.40845		31.15	31.66	0.287076	1.63724		30.23	30.76	0.307236	1.75323
	225.14	222.71	244.7	239.44	466.9	460.94	507.8	497.44			27.32	27.31	0.00647178	-0.0366032		29.88	30.06	0.106172	0.60241		30.73	30.89	0.0918022	0.520664		31.09	31.42	0.186646	1.06143		31.25	31.6	0.196887	1.12		31.38	31.75	0.207215	1.17909		31.44	31.82	0.212378	1.20865		31.16	30.52	0.366852	-2.05392
	224.37	222.76	244.65	241.62	467.59	462.95	506.49	497.53		2024年	27.98	27.7	0.177793	-1.00071	2024年	30.61	29.84	0.450349	-2.51552	2024年	30.87	30.36	0.294483	-1.65209	2024年	31.34	30.51	0.474453	-2.64837	2024年	31.27	30.42	0.487146	-2.71826	2024年	31.42	30.49	0.531101	-2.9599	2024年	31.21	30.54	0.383613	-2.14675	2024年	30	29.58	0.249232	-1.4
	224.77	222.96	245.48	242.39	467.38	462.98	508.15	502.26			28.18	28.19	0.00627201	0.0354862		30.86	30.38	0.277116	-1.55541		31.22	30.82	0.227952	-1.28123		31.06	30.67	0.223369	-1.25563		31.15	30.61	0.30913	-1.73355		31.39	30.66	0.415945	-2.32558		31.38	30.64	0.421847	-2.35819		29.41	29.65	0.143672	0.816049
	226.03	224.22	245.52	242.86	466.95	464.29	509.3	504.86			28.61	28.49	0.0743019	-0.419434		30.76	30.38	0.219742	-1.23537		30.65	30.6	0.0288615	-0.163132		31.14	30.74	0.228541	-1.28452		31.09	30.86	0.131263	-0.739788		31.31	31.03	0.158798	-0.894283		31.19	30.72	0.268406	-1.50689		30.73	29.57	0.680136	-3.77481
	226.15	224.61	246.13	244.18	467.19	464.42	509.44	509.19			28.77	28.19	0.360009	-2.01599		30.86	30.08	0.45253	-2.52754		31.25	30.77	0.27363	-1.536		31.08	31.32	0.135982	0.772201		31.51	31.14	0.208802	-1.17423		31.27	31.04	0.130504	-0.735529		30.81	30.54	0.155598	-0.876339		29.97	29.78	0.112427	-0.633967
	226.2	225.87	246.82	245.73	467.04	467.08	515.25	509.24			28.51	28.27	0.149441	-0.84181		30.6	30.35	0.145018	-0.816993		31.27	30.8	0.267714	-1.50304		31.39	31.04	0.198212	-1.115		31.36	31.26	0.0564601	-0.318878		31.42	31.25	0.0959057	-0.541057		31.41	31.1	0.175334	-0.986947		30.17	30.11	0.0351911	-0.198873
	225.52	226.65	246.12	245.87	465.52	469.79	515.22	509.35			28.67	28.92	0.153479	0.871992		31.1	30.69	0.234596	-1.31833		30.97	30.98	0.00570708	0.0322893		31.07	31.02	0.028471	-0.160927		31.13	31.14	0.00567775	0.0321234		31.8	31.11	0.387779	-2.16981		31.22	31.28	0.0339411	0.192184		30.86	30.59	0.155345	-0.874919
	225.53	231.6	248.86	250.33	467.2	474.51	512.88	509.83			28.76	28.99	0.140809	0.799722		30.75	30.52	0.13272	-0.747967		31.16	30.88	0.159566	-0.898588		31.04	31.43	0.220723	1.25644		31.33	31.2	0.0735038	-0.414938		31.48	31.3	0.101369	-0.571792		31.33	31.36	0.0169191	0.0957549		30.27	30.19	0.0467818	-0.264288
							515.25	516.43			28.7	28.53	0.105022	-0.592334		30.93	31.11	0.102578	0.581959		31.83	31.66	0.094667	-0.534087		31.27	31.86	0.330424	1.88679		31.69	32.18	0.27124	1.54623		31.79	31.73	0.0333961	-0.188739		32.18	31.96	0.121269	-0.683654		30.47	31.3	0.475068	2.72399
average	225.128	224.231	244.411	243.137	466.331	464.5	505.471	501.634
count	40	40	40	40	40	40	41	41		average	28.308	28.1643	0.176296	-0.503903	average	30.4212	30.254	0.183397	-0.5436	average	30.7988	30.646	0.167867	-0.490398	average	30.9455	30.8632	0.166705	-0.265899	average	31.0707	30.8938	0.187003	-0.570586	average	31.2435	31.0622	0.229868	-0.580627	average	31.2615	31.0152	0.280905	-0.785794	average	30.365	30.238	0.337757	-0.397406
sqrt count	6.32456	6.32456	6.32456	6.32456	6.32456	6.32456	6.40312	6.40312		count	40	40	40	40	count	40	40	40	40	count	40	40	40	40	count	40	40	40	40	count	40	40	40	40	count	40	40	40	40	count	40	40	40	40	count	40	40	40	40
stdev	0.869414	1.97883	2.14586	3.43796	2.14355	4.72368	5.27447	7.28275		sqrt count	6.32456	6.32456	6.32456	6.32456	sqrt count	6.32456	6.32456	6.32456	6.32456	sqrt count	6.32456	6.32456	6.32456	6.32456	sqrt count	6.32456	6.32456	6.32456	6.32456	sqrt count	6.32456	6.32456	6.32456	6.32456	sqrt count	6.32456	6.32456	6.32456	6.32456	sqrt count	6.32456	6.32456	6.32456	6.32456	sqrt count	6.32456	6.32456	6.32456	6.32456
se	0.137466	0.312881	0.339291	0.543589	0.338925	0.74688	0.823734	1.13737		stdev	0.462902	0.544525	0.187382	1.35178	stdev	0.450454	0.472553	0.150328	1.22286	stdev	0.402321	0.394896	0.116763	1.0478	stdev	0.310467	0.462526	0.10969	1.10174	stdev	0.266577	0.480516	0.146361	1.21462	stdev	0.277808	0.573668	0.187084	1.57591	stdev	0.349392	0.700007	0.260588	2.04104	stdev	0.501638	0.664546	0.294273	2.52911
1.96*se	0.269434	0.613247	0.66501	1.06543	0.664293	1.46388	1.61452	2.22925		se	0.0731912	0.0860969	0.0296276	0.213735	se	0.071223	0.0747172	0.0237689	0.193352	se	0.0636126	0.0624385	0.0184618	0.165672	se	0.0490891	0.0731318	0.0173434	0.174201	se	0.0421496	0.0759763	0.0231417	0.192048	se	0.0439253	0.0907049	0.0295806	0.249174	se	0.0552437	0.110681	0.0412025	0.322717	se	0.079316	0.105074	0.0465287	0.399887
CI-lower	224.858	223.618	243.746	242.071	465.667	463.036	503.856	499.404		1.96*se	0.143455	0.16875	0.0580701	0.418921	1.96*se	0.139597	0.146446	0.046587	0.37897	1.96*se	0.124681	0.122379	0.0361852	0.324716	1.96*se	0.0962146	0.143338	0.0339932	0.341433	1.96*se	0.0826132	0.148914	0.0453578	0.376414	1.96*se	0.0860935	0.177782	0.057978	0.488381	1.96*se	0.108278	0.216935	0.0807569	0.632526	1.96*se	0.155459	0.205945	0.0911962	0.783779
CI-up	225.397	224.844	245.076	244.202	466.996	465.964	507.085	503.863		CI-lower	28.1645	27.9955	0.118226	-0.922824	CI-lower	30.2817	30.1076	0.13681	-0.92257	CI-lower	30.6741	30.5236	0.131682	-0.815114	CI-lower	30.8493	30.7199	0.132712	-0.607333	CI-lower	30.9881	30.7448	0.141645	-0.947	CI-lower	31.1574	30.8845	0.17189	-1.06901	CI-lower	31.1532	30.7983	0.200148	-1.41832	CI-lower	30.2095	30.0321	0.246561	-1.18118
分布stdev		1.42412		2.79191		3.43362		6.27861		CI-up	28.4515	28.333	0.234366	-0.0849811	CI-up	30.5608	30.4004	0.229984	-0.16463	CI-up	30.9234	30.7684	0.204052	-0.165681	CI-up	31.0417	31.0066	0.200698	0.0755341	CI-up	31.1534	31.0427	0.232361	-0.194171	CI-up	31.3296	31.24	0.287846	-0.0922462	CI-up	31.3698	31.2322	0.361662	-0.153269	CI-up	30.5205	30.4439	0.428954	0.386374
es		-0.62951		-0.456408		-0.53333		-0.611134		分布stdev		0.503713		0.769581	分布stdev		0.461504		0.686596	分布stdev		0.398609		0.582281	分布stdev		0.386496		0.605716	分布stdev		0.373547		0.68049	分布stdev		0.425738		0.881499	分布stdev		0.5247		1.15082	分布stdev		0.583092		1.41169
	400m 预赛男女	400m 决赛男女	800m 预赛男女	800m 决赛男女				mean 800m Cvs	mean 800m %	es		-0.285381		-0.883855	es		-0.362402		-1.05884	es		-0.383208		-1.13049	es		-0.212809		-0.714204	es		-0.473836		-1.1133	es		-0.425731		-0.919451	es		-0.469316		-0.926908	es		-0.217804		-0.520767
	224.55	221.38	469.67	460.77		mean 400m Cvs	mean 400m %	0.269192	-1.51127
	225.6	223.85	466.39	461.73		0.0533218	-0.30118	0.264179	-1.48334	Lap 1					Lap 2					Lap 3					Lap 4					Lap 5					Lap 6					Lap 7					Lap 8
	225.72	223.93	465.31	462.44		0.0336341	-0.190083	0.140584	-0.792115		400m男子预赛分段成绩	400m男子决赛分段成绩	CV_(Splits)	%∆(Splits)		400m男子预赛分段成绩	400m男子决赛分段成绩	CV_(Splits)	%∆(Splits)		400m男子预赛分段成绩	400m男子决赛分段成绩	CV_(Splits)	%∆(Splits)		400m男子预赛分段成绩	400m男子决赛分段成绩	CV_(Splits)	%∆(Splits)		400m男子预赛分段成绩	400m男子决赛分段成绩	CV_(Splits)	%∆(Splits)		400m男子预赛分段成绩	400m男子决赛分段成绩	CV_(Splits)	%∆(Splits)		400m男子预赛分段成绩	400m男子决赛分段成绩	CV_(Splits)	%∆(Splits)		400m男子预赛分段成绩	400m男子决赛分段成绩	CV_(Splits)	%∆(Splits)
	225.57	224.38	467.61	464.21		0.122392	-0.689965	0.0589092	-0.332686	2017年	25.84	26.03	0.129507	0.735294	2017年	27.98	28.08	0.063067	0.357398	2017年	28.41	28.52	0.0683135	0.387188	2017年	28.7	28.24	0.285624	-1.60279	2017年	29.3	27.94	0.840029	-4.64164	2017年	29.13	28.37	0.467305	-2.60899	2017年	28.25	27.59	0.417882	-2.33628	2017年	26.94	26.61	0.217876	-1.22494
	224.19	225.21	469.28	468.87		2.90896e-15	-1.16358e-14	0.157702	-0.888138		26.39	26.2	0.127734	-0.71997		28.47	28.3	0.105873	-0.59712		28.6	28.66	0.0370472	0.20979		28.58	28.67	0.0555804	0.314906		28.55	28.09	0.287137	-1.61121		28.86	28.54	0.197103	-1.1088		28.68	28.51	0.105095	-0.592748		27.47	26.88	0.383802	-2.1478
	225.64	225.58	469.24	471.2		0.083579	-0.471679	0.120453	-0.67907		26.2	26.21	0.00674591	0.0381679		28.14	28.49	0.218513	1.24378		28.74	28.71	0.0184623	-0.104384		28.93	28.9	0.018341	-0.103699		28.69	28.33	0.223219	-1.25479		28.58	28.33	0.155313	-0.874738		28.79	28	0.491825	-2.74401		27.65	26.96	0.446716	-2.49548
	226.14	225.86	470.89	472.27		0.0524336	-0.29617	0.0418324	-0.23636		25.86	25.82	0.0273648	-0.154679		28.77	28.22	0.341208	-1.91171		28.75	28.73	0.0123018	-0.0695652		28.93	28.75	0.110332	-0.622191		28.56	28.82	0.160202	0.910364		28.88	28.86	0.0122464	-0.0692521		28.37	28.75	0.235207	1.33944		27.45	26.43	0.66931	-3.71585
	225.56	226.27	470.97	472.43		0.0129286	-0.0731083	0.273764	1.56073		26.68	26.46	0.146371	-0.824588		28.24	28.21	0.0187894	-0.106232		28.34	28.78	0.272345	1.55258		28.57	28.77	0.123318	0.700035		28.43	28.69	0.160931	0.914527		28.75	28.9	0.0919913	0.521739		28.38	28.58	0.124141	0.704722		26.8	26.82	0.0131874	0.0746269
	224.1	222.44	465.7	459.27		0.0851694	0.482955	0.136997	-0.771983		25.78	25.64	0.0962611	-0.543057		28.01	28.45	0.275529	1.57087		28.45	28.75	0.18543	1.05448		28.76	28.77	0.00614555	0.0347705		29.22	28.75	0.286648	-1.60849		28.93	28.84	0.0550802	-0.311096		28.53	28.83	0.184913	1.05152		27.96	27.55	0.261137	-1.46638
	225.51	223.17	466.53	461.28		0.268923	-1.50978	0.208401	-1.17198		26.21	25.93	0.189864	-1.06829		28.06	28.46	0.250215	1.42552		28.61	28.5	0.0680982	-0.384481		28.72	29.12	0.244504	1.39276		28.72	28.77	0.0307491	0.174095		28.97	29.18	0.127681	0.724888		28.7	28.59	0.0678842	-0.383275		28.15	27.31	0.535494	-2.98401
	225.49	223.23	466.37	462.08		0.137221	-0.773239	0.132521	-0.746851		26.19	26.13	0.0405451	-0.229095		28.22	28.35	0.0812479	0.460666		28.7	28.86	0.0982775	0.557491		28.84	28.81	0.0183983	-0.104022		28.64	28.85	0.129146	0.73324		28.75	28.83	0.0491217	0.278261		28.68	28.67	0.00616484	-0.0348675		27.54	27.77	0.147021	0.835149
	224.31	223.5	465.42	462.64		0.23579	-1.32499	0.23066	-1.29635	2019年	25.97	26.06	0.0611567	0.346554	2019年	28.25	28.28	0.0187628	0.106195	2019年	28.58	28.55	0.0185657	-0.104969	2019年	28.53	28.4	0.0807341	-0.455661	2019年	28.37	28.41	0.0249069	0.140994	2019年	28.84	28.36	0.296688	-1.66436	2019年	28.21	27.8	0.258805	-1.45339	2019年	27.35	26.58	0.504795	-2.81536
	225.99	224.86	465.46	463.89		0.160434	-0.903454	0.0046224	-0.0261448		26.29	26.18	0.0741202	-0.41841		28.52	28.33	0.118162	-0.666199		28.47	28.48	0.00620814	0.0351247		28.78	28.92	0.0857842	0.486449		28.54	28.42	0.0744846	-0.420463		28.89	28.49	0.246465	-1.38456		28.43	27.74	0.43431	-2.42701		27.59	26.61	0.639266	-3.55201
	224.79	225.19	468.12	465.01		0.0217509	-0.122966	0.0827745	-0.46715		26.04	25.99	0.0339759	-0.192012		28.21	28.44	0.143543	0.815314		28.7	28.85	0.0921512	0.522648		28.93	28.84	0.0550802	-0.311096		28.72	28.47	0.154552	-0.870474		28.68	28.44	0.148552	-0.83682		28.59	27.59	0.629323	-3.49773		27.62	26.61	0.658471	-3.65677
	226.34	225.64	467.25	467.32		0.121343	-0.684072	0.161313	-0.908377		25.74	25.76	0.0137302	0.0777001		28.75	28.63	0.0739394	-0.417391		28.82	28.82	0	0		28.66	28.64	0.0123404	-0.0697837		28.41	28.6	0.11783	0.668779		28.51	28.32	0.118204	-0.666433		28.68	27.63	0.659263	-3.66109		26.74	27.1	0.236403	1.3463
	225.83	225.78	467.01	469.32		0.0673763	-0.380413	0.0945153	-0.533234		26.02	26.22	0.135357	0.76864		28.41	28.61	0.12401	0.703977		28.74	28.61	0.0801429	-0.452331		28.58	28.91	0.202944	1.15465		28.68	28.39	0.179657	-1.01116		29.09	28.49	0.368413	-2.06256		28.53	28.01	0.325164	-1.82264		27.94	27.62	0.20363	-1.14531
	224.42	221.22	466.36	459.36		0.165746	0.942017	0.339724	-1.90348		25.96	25.79	0.116143	-0.654854		28.2	28.12	0.0502207	-0.283688		28.56	28.52	0.024776	-0.140056		28.29	29.02	0.450347	2.58042		28.65	28.48	0.105206	-0.593368		28.99	28.87	0.073326	-0.413936		28.3	28.41	0.0685785	0.388693		27.84	27.98	0.0886734	0.502874
	225.04	222.85	464.8	459.63		0.121318	-0.683932	0.41714	-2.33218		26.14	26.27	0.0876969	0.497322		28.69	28.17	0.323334	-1.81248		28.42	28.71	0.179469	1.02041		28.82	29.08	0.158763	0.902151		28.68	29.09	0.250921	1.42957		29.53	28.71	0.497792	-2.77684		28.42	28.23	0.118579	-0.668543		27.64	27.38	0.167074	-0.940666
	224.52	223.31	464.75	460.05		0.2784	-1.56256	0.314594	-1.76392		26.23	25.96	0.182907	-1.02936		28.13	28.19	0.0376655	0.213295		28.74	28.75	0.00614982	0.0347947		28.94	28.97	0.0183157	0.103663		28.52	28.64	0.0742239	0.420757		28.77	28.91	0.0858139	0.486618		28.68	28.59	0.055561	-0.313808		27.82	27.77	0.0318001	-0.179727
	223.83	223.58	466.24	461.19		0.170778	-0.96142	0.181133	-1.01942	2022年	25.4	25.3	0.0697344	-0.393701	2022年	27.8	27.66	0.089249	-0.503597	2022年	28.36	28.26	0.0624432	-0.352609	2022年	28.76	28.75	0.00614769	-0.0347705	2022年	28.92	28.69	0.141151	-0.795297	2022年	28.84	28.23	0.3779	-2.11512	2022年	28.07	27.83	0.151794	-0.855005	2022年	28.27	26.5	1.14258	-6.26105
	226.47	224.14	466.9	465.48		0.112789	-0.636002	0.141374	-0.796546		26.05	25.53	0.356432	-1.99616		28.47	28.2	0.168448	-0.948367		28.85	28.13	0.446751	-2.49567		29.04	28.28	0.468773	-2.61708		28.34	28.15	0.118915	-0.67043		28.44	28.02	0.263005	-1.47679		28.22	28.2	0.0125329	-0.0708717		28.27	28.34	0.043718	0.247612
	225.87	225.64	466.08	467.75		0.205009	-1.15302	0.136672	-0.770155		26.39	26.18	0.141233	-0.795756		27.76	28.06	0.190014	1.08069		28.37	28.66	0.179783	1.02221		28.31	28.81	0.309483	1.76616		28.78	28.73	0.0307384	-0.173732		28.41	28.5	0.0559125	0.31679		29.1	27.99	0.687413	-3.81443		27.18	26.38	0.528086	-2.94334
	225.7	226.43	467.46	468.1		0.091499	-0.51626	0.0885455	0.502146		26.63	26.52	0.0731719	-0.413068		28.36	28.26	0.0624432	-0.352609		28.26	28.19	0.0438419	-0.2477		28.48	28.41	0.0435028	-0.245787		28.5	28.46	0.0248282	-0.140351		28.39	28.53	0.0869597	0.493131		28.03	28.01	0.0126179	-0.0713521		27.63	27.2	0.277271	-1.55628
	226.12	226.53	466.32	470.63		0.135826	0.771314	0.164188	0.93312		26.19	25.83	0.244674	-1.37457		28.41	28.02	0.244348	-1.37276		29.01	28.46	0.338358	-1.8959		28.96	28.55	0.252055	-1.41575		28.85	28.46	0.240596	-1.35182		28.43	28.19	0.149864	-0.844179		28.35	28.33	0.0124754	-0.0705467		28.28	28.3	0.0124975	0.0707214
	222.44	220.68	461.97	457		0.313723	1.79057	0.241695	-1.35795		25.81	25.83	0.013693	0.0774893		28.35	28.17	0.112597	-0.634921		28.96	28.56	0.245865	-1.38122		28.93	28.7	0.141102	-0.795022		28.6	28.56	0.0247413	-0.13986		28.82	28.87	0.0306425	0.173491		28.56	28.89	0.203085	1.15546		27.4	28.06	0.420745	2.40876
	224.34	220.7	460.9	457.76		0.445677	-2.48975	0.256141	-1.43853		25.72	25.83	0.075443	0.427683		27.88	28.22	0.214275	1.21951		28.43	28.6	0.10539	0.59796		28.7	28.96	0.159424	0.905923		28.87	29.01	0.0855174	0.484932		29.03	29	0.0182778	-0.103341		28.79	28.81	0.0122762	0.0694686		28.28	28	0.175897	-0.990099
	224.42	222.2	463.87	458.67		0.152619	-0.859635	0.272227	-1.52818		26.27	26.09	0.121542	-0.685192		28.03	28.55	0.324934	1.85516		28.55	29.02	0.28864	1.64623		28.65	29.21	0.342188	1.95462		28.79	29.5	0.430645	2.46613		28.75	28.76	0.00614769	0.0347826		28.8	28.49	0.19131	-1.07639		27.84	26.91	0.600556	-3.34052
	224.17	223.58	463.81	459.19		0.254914	-1.43169	0.183842	-1.03459	2023年	25.85	25.91	0.0409838	0.232108	2023年	27.9	27.67	0.146333	-0.824373	2023年	27.83	27.75	0.0508893	-0.28746	2023年	27.99	27.96	0.0189573	-0.107181	2023年	28.14	28.17	0.0188361	0.10661	2023年	28.27	28.03	0.150715	-0.848956	2023年	28.31	28.18	0.081363	-0.459202	2023年	28.15	27.01	0.730694	-4.04973
	224.52	223.92	462.04	459.48		0.204485	-1.15009	0.132981	-0.749437		26.02	26.07	0.0339368	0.19216		27.88	27.75	0.0826208	-0.466284		28.21	27.89	0.20167	-1.13435		28.77	27.79	0.612593	-3.40633		28.63	28.03	0.374395	-2.0957		28.7	28.1	0.373472	-2.09059		28.57	27.97	0.375189	-2.10011		27.56	27.1	0.297539	-1.66909
	225.43	224.22	464.07	463.08		0.241936	-1.35929	0.0871595	-0.491836		25.23	25.73	0.346893	1.98177		27.94	28.04	0.0631571	0.35791		28.48	28.49	0.00620596	0.0351124		28.7	28.47	0.142238	-0.801394		28.75	28.19	0.347717	-1.94783		28.96	28.21	0.463819	-2.58978		28.8	28	0.497963	-2.77778		27.56	27.07	0.317117	-1.77794
	224.63	224.26	465.8	467.26		0.121551	0.689967	0.00176299	-0.00997248		25.96	26.27	0.209844	1.19414		27.56	27.8	0.153275	0.870827		28.64	27.91	0.4564	-2.54888		28.72	28.65	0.0431388	-0.243733		28.89	28.66	0.141298	-0.796123		28.63	28.72	0.0554835	0.314356		28.55	28.27	0.174226	-0.980736		27.22	27.3	0.0518787	0.293902
	224.14	224.33	464.89	473.68		0.162914	0.92585	0.250469	1.42697		25.48	25.56	0.0554159	0.313972		28.04	28.13	0.0566491	0.32097		28.49	28.27	0.137036	-0.772201		28.52	28.56	0.024776	0.140252		28.71	28.51	0.123577	-0.696621		28.58	28.88	0.184591	1.04969		28.65	28.45	0.123837	-0.69808		28.05	27.56	0.311529	-1.74688
	225.14	222.71	466.9	460.94		0.0808749	0.458547	0.364372	-2.04017		25.26	25.54	0.194872	1.10847		28.27	28.25	0.0125107	-0.0707464		28.33	28.77	0.27244	1.55312		28.86	28.89	0.0183664	0.10395		28.53	28.42	0.0682895	-0.385559		28.88	28.69	0.116684	-0.657895		29.14	28.2	0.579596	-3.22581		28.16	27.46	0.444961	-2.4858
	224.37	222.76	467.59	462.95		0.384123	-2.14957	0.315515	-1.76904		25.73	25.78	0.0343189	0.194326		27.84	28.14	0.189471	1.07759		28.33	28.63	0.186211	1.05895		28.31	28.53	0.136843	0.777111		28.58	28.73	0.0925371	0.524843		28.78	28.67	0.0676952	-0.38221		28.97	28.46	0.313969	-1.76044		28.09	27.32	0.491312	-2.74119
	224.77	222.96	467.38	462.98		0.220303	-1.2385	0.206097	-1.15911		25.96	26.05	0.0611802	0.346687		27.84	27.91	0.0443924	0.251437		28.38	28.25	0.0811618	-0.458069		28.36	28.32	0.0249508	-0.141044		28.66	28.81	0.0922795	0.523378		28.67	28.88	0.129012	0.732473		28.41	28.59	0.111648	0.63358		27.86	27.52	0.217061	-1.22039
	226.03	224.22	466.95	464.29		0.223929	-1.25876	0.154786	-0.871785	2024年	25.44	25.32	0.0835824	-0.471698	2024年	27.78	27.39	0.249929	-1.40389	2024年	28.38	28.13	0.156412	-0.880902	2024年	28.84	28.33	0.315397	-1.76838	2024年	28.68	28.33	0.217056	-1.22036	2024年	28.89	28.54	0.215469	-1.21149	2024年	28.79	28.78	0.00614128	-0.0347343	2024年	28.34	27.89	0.282943	-1.58786
	226.15	224.61	467.19	464.42		0.192566	-1.08341	0.00867718	-0.0490735		25.39	25.56	0.117967	0.669555		28.11	28.09	0.012582	-0.0711491		28.37	28.49	0.0746156	0.422982		28.85	28.8	0.0306638	-0.17331		28.45	28.5	0.0310407	0.175747		28.52	28.59	0.0433352	0.245442		28.32	28.16	0.100157	-0.564972		28.36	26.57	1.15212	-6.31171
	226.2	225.87	467.04	467.08		0.140611	-0.792264	0.207406	-1.16642		25.33	25.22	0.0769355	-0.434268		28.59	28.18	0.255341	-1.43407		28.59	28.49	0.06194	-0.349773		29.03	28.72	0.189786	-1.06786		28.13	28.35	0.137716	0.782083		28.48	28.57	0.0557753	0.316011		28.46	28.42	0.0248631	-0.140548		28.16	27.01	0.73697	-4.08381
	225.52	226.65	465.52	469.79		0.0782404	-0.441617	0.202559	-1.13932		25.77	26.02	0.170667	0.97012		28.26	28.27	0.00625426	0.0353857		28.81	28.43	0.234714	-1.31899		29.22	28.87	0.213021	-1.19781		28.55	28.69	0.0864736	0.490368		28.78	28.8	0.0122804	0.0694927		28.59	27.88	0.444524	-2.48339		28.05	27.26	0.504985	-2.8164
	225.53	231.6	467.2	474.51		0.0179655	-0.101576	0.105439	-0.594681		26.35	25.86	0.331816	-1.85958		28.43	27.95	0.301003	-1.68836		28.75	28.46	0.179218	-1.0087		28.68	28.34	0.210818	-1.1855		28.66	28.69	0.0184945	0.104676		28.64	28.92	0.171986	0.977654		28.95	28.9	0.0305578	-0.172712		27.69	27.49	0.128145	-0.722282
	239.06	238.34	500.24	492.68		0.104113	0.590694	0.0404382	0.229015		26.61	26.52	0.0598905	-0.338219		28.21	28.04	0.106852	-0.602623		28.53	28.48	0.031008	-0.175254		28.69	28.71	0.0123189	0.0697107		28.78	28.66	0.0738621	-0.416956		28.67	28.75	0.0492586	0.279037		28.69	28.57	0.0740943	-0.418264		28.02	28.14	0.0755456	0.428266
	242	241.54	502.92	495.46		0.251332	-1.41171	0.338187	-1.89495		26.17	25.82	0.238014	-1.33741		27.99	27.97	0.0126359	-0.0714541		28.51	28.68	0.105095	0.596282		28.25	28.78	0.32857	1.87611		28.74	28.62	0.0739651	-0.417537		28.83	28.89	0.0367519	0.208117		28.83	29.11	0.170858	0.971211		28.2	28.78	0.359882	2.05674
	244.94	243.25	501.19	497.22		0.137661	-0.775709	0.177516	-0.999164		26.54	25.93	0.41103	-2.29842		28.66	28.16	0.311117	-1.74459		28.57	28.74	0.104875	0.59503		29	29.42	0.254181	1.44828		28.78	29.84	0.639315	3.68311		28.86	29.99	0.678871	3.91545		28.06	30.15	1.26942	7.44833		27.06	29.37	1.44729	8.53659
	244.26	244.26	504.98	503.3		0.140745	-0.793018	0.109372	-0.616793	average	25.9773	25.923	0.125819	-0.201505	average	28.1853	28.1552	0.141363	-0.100453	average	28.5405	28.5135	0.130468	-0.0915267	average	28.7045	28.6905	0.155646	-0.0439565	average	28.6498	28.5875	0.168346	-0.213139	average	28.76	28.6443	0.169625	-0.399033	average	28.5557	28.354	0.246115	-0.698708	average	27.7545	27.363	0.3989	-1.39568
	245.93	244.77	508.93	504.41		0.0935056	-0.527552	0.129004	-0.727102	count	40	40	40	40	count	40	40	40	40	count	40	40	40	40	count	40	40	40	40	count	40	40	40	40	count	40	40	40	40	count	40	40	40	40	count	40	40	40	40
	246.48	245.75	509.52	506.06		0.0802458	0.454971	0.0154514	-0.0873679	sqrt count	6.32456	6.32456	6.32456	6.32456	sqrt count	6.32456	6.32456	6.32456	6.32456	sqrt count	6.32456	6.32456	6.32456	6.32456	sqrt count	6.32456	6.32456	6.32456	6.32456	sqrt count	6.32456	6.32456	6.32456	6.32456	sqrt count	6.32456	6.32456	6.32456	6.32456	sqrt count	6.32456	6.32456	6.32456	6.32456	sqrt count	6.32456	6.32456	6.32456	6.32456
	246.21	246.03	507.7	506.5		0.0047013	-0.026591	0.0736852	0.417697	stdev	0.381757	0.312945	0.101111	0.893833	stdev	0.29758	0.261847	0.103002	0.990725	stdev	0.223755	0.279968	0.116982	0.989928	stdev	0.253002	0.323886	0.147676	1.21772	stdev	0.227894	0.359877	0.1688	1.33323	stdev	0.238274	0.359279	0.158795	1.25597	stdev	0.2715	0.49019	0.260447	1.9191	stdev	0.437739	0.669543	0.323382	2.54164
	246.4	247.59	510.66	518.63		0.0219015	-0.123817	0.0517307	0.293062	se	0.0603611	0.0494809	0.015987	0.141327	se	0.0470515	0.0414017	0.016286	0.156647	se	0.0353788	0.0442669	0.0184964	0.156521	se	0.0400031	0.0512109	0.0233497	0.192538	se	0.0360333	0.0569016	0.0266896	0.210802	se	0.0376744	0.056807	0.0251077	0.198587	se	0.0429279	0.0775058	0.0411803	0.303437	se	0.0692126	0.105864	0.0511312	0.401869
	242.42	238.76	497.42	493.58		0.0555569	0.314772	0.0547157	0.309999	1.96*se	0.118308	0.0969826	0.0313345	0.277002	1.96*se	0.092221	0.0811473	0.0319205	0.307029	1.96*se	0.0693425	0.0867631	0.036253	0.306782	1.96*se	0.0784061	0.100373	0.0457654	0.377375	1.96*se	0.0706252	0.111527	0.0523115	0.413172	1.96*se	0.0738418	0.111342	0.0492111	0.38923	1.96*se	0.0841387	0.151911	0.0807134	0.594736	1.96*se	0.135657	0.207494	0.100217	0.787662
	241.84	239.97	500.86	494.99		0.131432	-0.740741	0.245775	-1.38072	CI-lower	25.8589	25.826	0.0944843	-0.478507	CI-lower	28.093	28.0741	0.109442	-0.407482	CI-lower	28.4712	28.4267	0.0942146	-0.398309	CI-lower	28.6261	28.5901	0.109881	-0.421332	CI-lower	28.5791	28.476	0.116034	-0.626311	CI-lower	28.6862	28.5329	0.120414	-0.788263	CI-lower	28.4716	28.2021	0.165402	-1.29344	CI-lower	27.6188	27.1555	0.298682	-2.18334
	244.53	241.29	499.43	495.7		0.184389	-1.03765	0.200058	-1.12533	CI-up	26.0956	26.02	0.157153	0.0754969	CI-up	28.2775	28.2364	0.173283	0.206576	CI-up	28.6098	28.6003	0.166721	0.215255	CI-up	28.7829	28.7909	0.201412	0.333419	CI-up	28.7204	28.699	0.220657	0.200033	CI-up	28.8338	28.7556	0.218836	-0.00980312	CI-up	28.6399	28.5059	0.326828	-0.103972	CI-up	27.8902	27.5705	0.499117	-0.608016
	243.51	241.31	502.95	496.43		0.178069	-1.00226	0.163363	-0.91987	分布stdev		0.347351			分布stdev		0.279714			分布stdev		0.251862			分布stdev		0.288444			分布stdev		0.293886			分布stdev		0.298776			分布stdev		0.380845			分布stdev		0.553641
	243.97	243.67	497.23	497.1		0.0639508	-0.361107	0.105907	-0.59731	es		-0.156182			es		-0.107253			es		-0.107202			es		-0.0485363			es		-0.211817			es		-0.387413			es		-0.529743			es		-0.707137
	247.05	245.36	500.91	498.57		0.0886138	-0.500022	0.0597276	-0.337301
	247.1	246.16	509.7	505.07		0.0314284	0.177944	0.117835	-0.66436	Lap 1					Lap 2					Lap 3					Lap 4					Lap 5					Lap 6					Lap 7					Lap 8
	246.28	248.6	508.22	505.51		0.0547563	-0.309269	0.00264814	0.0149813		800m女子预赛分段成绩	800m女子决赛分段成绩	CV_(Splits)	%∆(Splits)		800m女子预赛分段成绩	800m女子决赛分段成绩	CV_(Splits)	%∆(Splits)		800m女子预赛分段成绩	800m女子决赛分段成绩	CV_(Splits)	%∆(Splits)		800m女子预赛分段成绩	800m女子决赛分段成绩	CV_(Splits)	%∆(Splits)		800m女子预赛分段成绩	800m女子决赛分段成绩	CV_(Splits)	%∆(Splits)		800m女子预赛分段成绩	800m女子决赛分段成绩	CV_(Splits)	%∆(Splits)		800m女子预赛分段成绩	800m女子决赛分段成绩	CV_(Splits)	%∆(Splits)		800m女子预赛分段成绩	800m女子决赛分段成绩	CV_(Splits)	%∆(Splits)
	239.79	238.15	497.51	488.04		0.00391437	-0.0221405	0.0872244	0.494636	2017年	59.35	58.15	0.361076	-2.0219	2017年	62.49	60.98	0.432385	-2.41639	2017年	62.96	61.77	0.337311	-1.89009	2017年	63.03	62.51	0.146446	-0.825004	2017年	62.69	62.68	0.00282008	-0.0159515	2017年	62.92	62.21	0.20061	-1.12842	2017年	63.18	62.84	0.0953882	-0.538145	2017年	63.62	61.54	0.587561	-3.26941
	243.19	239.39	510.68	498.77		0.253876	-1.4259	0.267346	-1.50099		59.98	58.64	0.399394	-2.23408		62.39	61.84	0.156528	-0.881552		63.18	62.6	0.163031	-0.918012		63.35	62.82	0.148517	-0.836622		63.55	62.59	0.269075	-1.51062		63.57	62.68	0.249238	-1.40003		64.14	63.1	0.288978	-1.62145		62.76	61.19	0.447825	-2.50159
	244.43	242.08	507.96	499		0.172873	-0.97316	0.19773	-1.11231		59.88	59.03	0.252729	-1.41951		63.09	62.32	0.217077	-1.22048		63.57	62.82	0.209799	-1.1798		63.6	63.05	0.153537	-0.86478		63.22	63	0.0616239	-0.347991		63.13	62.97	0.0448601	-0.253445		63.35	62.95	0.111973	-0.631413		61.35	61.08	0.0779706	-0.440098
	243.71	242.16	505.19	500.04		0.0955272	-0.538927	0.179682	-1.0113		61.59	60.71	0.254397	-1.4288		64.15	63.51	0.177248	-0.997662		63.89	63.46	0.119378	-0.673032		63.92	63.45	0.130463	-0.735294		63.57	63.08	0.136787	-0.770804		63.05	63.08	0.00840926	0.0475813		63.05	63.36	0.0867032	0.491673		61.76	62.65	0.252924	1.44106
	246.31	243.47	507.19	503.15		0.0197556	-0.111692	0.192515	-1.08313		61.96	60.91	0.302133	-1.69464		64.07	63.41	0.183045	-1.03012		64.19	63.39	0.221698	-1.2463		64.48	63.26	0.337666	-1.89206		63.04	63.47	0.120171	0.682107		63.59	63.35	0.0668448	-0.377418		64.09	63.72	0.102351	-0.577313		63.51	62.9	0.17061	-0.960479
	246	244.73	507.69	503.78		0.182814	-1.02883	0.0538456	-0.304134		61.04	60.12	0.268462	-1.50721		64.31	63.48	0.229634	-1.29062		64.39	64.22	0.0467336	-0.264016		64.29	64.48	0.0521668	0.295536		63.83	64.37	0.148923	0.845997		63.92	64.37	0.124015	0.704005		63.93	64.39	0.126741	0.719537		63.81	60.63	0.903487	-4.98354
	243.74	245.62	507.82	510.37		0.0180101	-0.101828	0.0632272	0.358308		61.51	60.18	0.386413	-2.16225		64.05	63.62	0.119079	-0.671351		63.64	63.85	0.0582369	0.329981		63.55	64.04	0.13578	0.771046		63.57	63.8	0.0638434	0.361806		64.14	64.44	0.0824903	0.467727		64.07	64.31	0.066095	0.37459		63.17	62.26	0.256504	-1.44056
	246.29	250.7	512.26	517.04		0.057084	0.323438	0.024186	0.13691		61.13	61.1	0.00867758	-0.0490757		63.71	63.78	0.0194123	0.109873		64.25	64.13	0.0330475	-0.18677		64.95	65.52	0.154461	0.877598		64.21	65.65	0.392051	2.24264		64.73	66.41	0.452928	2.5954		65.62	67.27	0.438982	2.51448		62.06	64.77	0.755444	4.36674
	241.39	235.38	495.6	488.87		0.0320241	0.18132	0.162636	0.924258	2019年	60.09	58.62	0.437809	-2.44633	2019年	62.81	61.57	0.352473	-1.97421	2019年	63.26	62.19	0.301556	-1.69143	2019年	63.08	62.52	0.157635	-0.887762	2019年	63.07	63.27	0.0559686	0.317108	2019年	63.23	62.82	0.115	-0.648426	2019年	62.25	62.48	0.0651946	0.369478	2019年	59.63	60.11	0.141728	0.804964
	240.8	238.73	500.51	493.31		0.140426	-0.791225	0.19121	-1.07583		60.55	59.49	0.312201	-1.75062		62.78	61.84	0.266683	-1.49729		62.92	61.98	0.266085	-1.49396		62.88	62.07	0.229194	-1.28817		63.12	62.3	0.231154	-1.29911		63.02	62.47	0.154956	-0.872739		63.34	63.2	0.0391161	-0.221029		62.25	61.64	0.17408	-0.97992
	243.07	239.59	501.25	493.59		0.289173	-1.62254	0.120845	-0.681276		60.09	59.01	0.320603	-1.7973		62.8	62.54	0.0733396	-0.414013		63.33	62.88	0.126059	-0.710564		63.2	63.32	0.0335334	0.189873		62.51	62.41	0.0283024	-0.159974		63.13	63.01	0.0336344	-0.190084		63.11	63.37	0.0726786	0.411979		61.26	59.16	0.61656	-3.42801
	241.72	238.94	501.65	496.46		0.17574	-0.989217	0.199284	-1.121		60.17	59.94	0.0677023	-0.38225		62.53	62	0.150472	-0.847593		63.07	62.1	0.273985	-1.53797		63.57	62.56	0.283112	-1.5888		63.81	62.79	0.284853	-1.5985		63.68	63.09	0.164547	-0.926508		63.54	62.95	0.164911	-0.928549		62.58	61	0.452027	-2.52477
	244.98	241.65	501.71	497.95		0.0465877	-0.263193	0.176968	-0.996098		60.09	59.34	0.222025	-1.24813		62.65	62.36	0.0820178	-0.462889		63.27	63.11	0.0447607	-0.252884		63.06	63.19	0.0364055	0.206153		62.86	63.12	0.072967	0.413618		62.82	62.78	0.0112597	-0.063674		62.32	62.11	0.0596691	-0.33697		60.16	61.09	0.271179	1.54588
	243.49	245.17	502.2	499.73		0.0473044	-0.267237	0.0982178	-0.554065		60.23	58.89	0.397718	-2.2248		63.13	62.46	0.188614	-1.0613		63.12	62.73	0.109564	-0.617871		63.54	63.02	0.145265	-0.818382		63.07	62.99	0.0224371	-0.126843		63.27	63.22	0.0139755	-0.0790264		63.29	63.32	0.00837738	0.0474009		61.26	61.94	0.195143	1.11002
	243.02	245.27	501.38	501.33		0.0951406	-0.536752	0.037752	-0.21333		60.97	59.77	0.351387	-1.96818		63.86	62.49	0.383354	-2.14532		64.29	63.15	0.316267	-1.77322		64.28	63.77	0.140814	-0.793404		64.44	64.56	0.0328887	0.18622		64.09	64.11	0.00551565	0.0312061		64.32	64.08	0.0660847	-0.373134		63.45	63.14	0.0865799	-0.488574
	244.25	245.37	501.06	508.21		0.0291418	-0.164715	0.0553221	0.313439		61.08	60.27	0.235994	-1.32613		63.77	63.47	0.083359	-0.470441		63.69	63.73	0.0110988	0.0628042		64.46	64.12	0.093489	-0.527459		63.95	64.18	0.0634647	0.359656		64.24	64.06	0.0496022	-0.280199		64.19	63.82	0.102191	-0.576414		62.84	61.86	0.277853	-1.55952
	244.7	239.44	507.8	497.44		0.0149787	0.0847684	0.331114	1.89077	2022年	59.37	58.35	0.306341	-1.71804	2022年	62.55	60.98	0.449347	-2.50999	2022年	62.96	61.8	0.328729	-1.84244	2022年	63.7	62.08	0.455364	-2.54317	2022年	62.85	61.66	0.337907	-1.8934	2022年	62.7	61.8	0.255581	-1.43541	2022年	62.48	61.82	0.187727	-1.05634	2022年	60.9	59.55	0.396262	-2.21675
	244.65	241.62	506.49	497.53		0.191835	-1.07933	0.227106	-1.2765		61.12	58.94	0.641968	-3.56675		63.85	61.88	0.553965	-3.08536		63.88	62.58	0.36345	-2.03507		64.37	63.06	0.363458	-2.03511		64.48	63.72	0.209595	-1.17866		64.55	63.81	0.203825	-1.1464		64.48	64.19	0.0796848	-0.449752		63.95	60.59	0.953862	-5.2541
	245.48	242.39	508.15	502.26		0.127305	-0.717565	0.176294	-0.992322		60.87	60.32	0.160454	-0.903565		63.51	62.56	0.26642	-1.49583		63.53	63.08	0.125661	-0.708327		64.09	63.14	0.263991	-1.48229		64.08	63.07	0.280841	-1.57615		64.07	62.98	0.303324	-1.70126		64.36	62.89	0.408427	-2.28403		63.45	60.96	0.707618	-3.92435
	245.52	242.86	509.3	504.86		0.142928	-0.805268	0.167208	-0.941418		60.03	59.45	0.171628	-0.966184		63.75	62.86	0.248529	-1.39608		63.99	63.47	0.14424	-0.812627		64.2	63.52	0.188237	-1.05919		64.12	63.69	0.118948	-0.670618		63.84	63.22	0.172519	-0.971178		63.57	63.08	0.136787	-0.770804		61.69	60.75	0.271431	-1.52375
	246.13	244.18	509.44	509.19		0.142128	-0.800779	0.100989	-0.569654		60.9	60.27	0.183823	-1.03448		64.04	63.41	0.174766	-0.98376		64.67	63.79	0.242198	-1.36075		64.7	63.86	0.231009	-1.2983		64.61	63.84	0.211939	-1.19177		64.6	63.83	0.211972	-1.19195		63.97	63.19	0.21687	-1.21932		59.7	60.96	0.3692	2.11055
	246.82	245.73	515.25	509.24		0.12079	-0.680964	0.105124	-0.592907		60.27	59.92	0.102957	-0.58072		63.13	62.62	0.143389	-0.807857		63.51	63.33	0.0501731	-0.28342		64.09	63.5	0.16349	-0.92058		64.2	63.7	0.138215	-0.778816		64.99	63.97	0.279641	-1.56947		64.84	63.99	0.233269	-1.31092		62.66	62.75	0.0253726	0.143632
	246.12	245.87	515.22	509.35		0.0258085	-0.145889	0.00151395	0.00856458		61.02	60.69	0.0958612	-0.540806		63.74	64.02	0.0774851	0.439285		64.47	64.34	0.035682	-0.201644		64.64	64.31	0.090479	-0.51052		64.48	64.98	0.136549	0.775434		64.07	65.15	0.295494	1.68566		64.13	64.44	0.0852466	0.483393		61.27	62.44	0.334377	1.90958
	248.86	250.33	512.88	509.83		0.0883551	0.501064	0.161409	0.917254		62.87	62.31	0.158164	-0.890727		64.56	64.84	0.0765031	0.433705		64.33	64.83	0.136866	0.777242		64.67	64.96	0.0790947	0.44843		64.48	65.12	0.174594	0.992556		64.63	65.16	0.144374	0.820053		64	65.48	0.404123	2.3125		62.72	64.34	0.450776	2.58291
			515.25	516.43		0.469466	2.69144	0.274445	1.56464	2023年	58.85	57.4	0.440991	-2.46389	2023年	62.19	60.92	0.364725	-2.04213	2023年	62.74	61.57	0.332763	-1.86484	2023年	62.91	62.03	0.249021	-1.39882	2023年	62.68	61.89	0.224217	-1.26037	2023年	62.66	62.11	0.15585	-0.877753	2023年	62.27	62.31	0.0113519	0.0642364	2023年	61.3	60.64	0.191361	-1.07667
average	234.769	233.684	486.143	483.296	average	0.132244	-0.461068	0.156685	-0.579147		60.48	59.35	0.333402	-1.86839		63.41	62.6	0.227266	-1.2774		63.63	62.9	0.203978	-1.14726		63.8	62.72	0.3018	-1.69279		63.73	62.71	0.285214	-1.6005		62.84	62.01	0.235042	-1.32081		62.01	61.32	0.197804	-1.11272		60.61	59.7	0.26742	-1.5014
count	80	80	81	81	count	80	80	81	81		59.1	58.71	0.117041	-0.659898		62.63	61.7	0.264461	-1.48491		63.4	62.36	0.292379	-1.64038		63.47	62.87	0.167906	-0.945329		63.76	62.53	0.344343	-1.92911		63.89	62.9	0.276061	-1.54954		63.81	62.96	0.23706	-1.33208		61.19	59.56	0.47726	-2.66383
sqrt count	8.94427	8.94427	9	9	sqrt count	8.94427	8.94427	9	9		60.76	59.95	0.237245	-1.33311		63.09	62.25	0.236943	-1.33143		62.96	62.79	0.0477965	-0.270013		63.14	62.5	0.180097	-1.01362		63.26	62.63	0.176931	-0.99589		63.54	62.55	0.277594	-1.55807		63.27	62.7	0.159979	-0.900901		61.63	61.09	0.155573	-0.876197
stdev	9.83801	9.91242	20.0961	19.6565	stdev	0.0981443	0.808516	0.0948879	0.856571		59.79	59.62	0.0503342	-0.284328		62.62	62.16	0.130337	-0.73459		62.99	62.85	0.0393337	-0.222258		63.26	62.81	0.126199	-0.71135		63.72	62.62	0.307827	-1.7263		63.89	62.76	0.315448	-1.76866		63.83	62.82	0.281949	-1.58233		61.61	62.31	0.199715	1.13618
se	1.09992	1.10824	2.2329	2.18406	se	0.0109729	0.0903949	0.0105431	0.0951745		60.99	59.73	0.369017	-2.06591		64.01	63.03	0.272735	-1.53101		63.74	63.63	0.0305338	-0.172576		64.11	63.4	0.196865	-1.10747		63.27	63.32	0.0139645	0.0790264		63.21	62.76	0.126299	-0.711913		62.61	63.02	0.115384	0.654847		60.26	60.84	0.169332	0.962496
1.96*se	2.15585	2.17215	4.37648	4.28076	1.96*se	0.0215068	0.177174	0.0206645	0.186542		59.77	59.3	0.139557	-0.786348		63.34	62.49	0.23883	-1.34196		63.19	62.84	0.0981859	-0.553885		63.48	63.01	0.13137	-0.740391		63.13	63.31	0.0503319	0.285126		63.37	63.85	0.133395	0.757456		63.39	63.99	0.166535	0.946522		61.71	62.54	0.236177	1.345
CI-lower	232.613	231.512	481.766	479.015	CI-lower	0.110737	-0.638242	0.136021	-0.765689		59.1	58.59	0.153209	-0.862944		62.5	62.58	0.0226129	0.128		63.01	63.31	0.0839661	0.476115		63.5	64.44	0.259763	1.48031		64.27	65.1	0.226829	1.29143		63.9	65.61	0.466818	2.67606		63.91	65.74	0.499038	2.8634		60.87	62.84	0.56301	3.23641
CI-up	236.925	235.856	490.519	487.577	CI-up	0.15375	-0.283894	0.17735	-0.392605	2024年	60.9	60.21	0.20143	-1.133	2024年	63.31	62.3	0.284284	-1.59532	2024年	63.87	62.33	0.431436	-2.41115	2024年	64.26	62.8	0.406255	-2.27202	2024年	64.48	63	0.410464	-2.29529	2024年	64.34	63.22	0.310426	-1.74075	2024年	63.98	63.22	0.211243	-1.18787	2024年	62.66	60.36	0.661009	-3.6706
分布stdev		9.87521		19.8763							60.78	59.35	0.420862	-2.35275		62.94	62.2	0.209069	-1.17572		63.4	62.64	0.213187	-1.19874		63.63	62.94	0.192741	-1.08439		63.75	63.37	0.105688	-0.596078		64.17	63.28	0.246891	-1.38694		64.45	63.23	0.337825	-1.89294		63.37	60.52	0.813324	-4.4974
es		-0.109909		-0.143213							60	58.93	0.318088	-1.78333		63.88	62.15	0.485319	-2.7082		64.09	62.49	0.4469	-2.49649		64.27	63.52	0.207501	-1.16695		64.56	63.85	0.195485	-1.09975		64.8	64.78	0.00545691	-0.0308642		64.79	64.83	0.0109105	0.0617379		61.76	61.71	0.0143174	-0.0809585
											61.14	60.62	0.150992	-0.850507		63.71	62.91	0.223379	-1.25569		64.44	63.47	0.268116	-1.50528		64.82	63.89	0.255462	-1.43474		64.28	64.22	0.0165083	-0.0933416		64.58	64.18	0.109833	-0.619387		64.54	63.73	0.223262	-1.25504		61.79	61.84	0.0142989	0.0809192
	female 400m Cvs	female 400m %	male 400m Cvs	male 400m %							60.95	59.83	0.327852	-1.83757		64.98	63.75	0.337816	-1.89289		64.9	64.32	0.158691	-0.893683		64.35	64.87	0.142275	0.808081		64.29	64.88	0.16149	0.917717		64.27	64.81	0.147907	0.840205		63.84	64.48	0.176336	1.00251		61.86	62.25	0.1111	0.630456
2017年	0.0533218	-0.30118	0.251332	-1.41171							61.73	61.86	0.037189	0.210595		64.89	63.93	0.263477	-1.47943		65.35	63.98	0.374521	-2.0964		65.13	64.25	0.240475	-1.35114		65.21	64.49	0.196267	-1.10413		65.65	64.35	0.353553	-1.9802		65.48	64.29	0.324211	-1.81735		61.81	62.09	0.0798991	0.453001
	0.0336341	-0.190083	0.137661	-0.775709							61.73	60.07	0.481854	-2.68913		65.08	63.64	0.395523	-2.21266		65.55	64.5	0.285453	-1.60183		65.45	64.74	0.192813	-1.0848		65.12	65.14	0.00542843	0.0307125		64.91	64.91	0	0		64.95	64.8	0.0408732	-0.230947		62.43	61.55	0.250949	-1.40958
	0.122392	-0.689965	0.140745	-0.793018							62.11	61.82	0.0827326	-0.466914		63.86	63.46	0.111076	-0.62637		63.81	64.11	0.0829159	0.470146		64.14	64.39	0.0687687	0.389772		64.6	64.51	0.0246455	-0.139319		64.53	64.32	0.0576222	-0.32543		65.05	64.38	0.183018	-1.02998		64.78	62.84	0.53745	-2.99475
	2.90896e-15	-1.16358e-14	0.0935056	-0.527552							62.81	61.81	0.283705	-1.5921		64.45	64.69	0.0657061	0.372382		64.48	64.33	0.0411715	-0.23263		64.66	64.97	0.0845495	0.479431		64.84	65.15	0.0843154	0.4781		65.02	65.42	0.108419	0.615195		65.18	65.8	0.167356	0.951212		63.81	64.26	0.124228	0.705219
	0.083579	-0.471679	0.0802458	0.454971						average	60.6622	59.7944	0.257205	-1.43127	average	63.4783	62.722	0.225334	-1.19187	average	63.7539	63.1646	0.182852	-0.923691	average	63.9532	63.4702	0.185792	-0.755231	average	63.8234	63.5795	0.156728	-0.382928	average	63.8915	63.6295	0.17003	-0.411352	average	63.8288	63.6578	0.170529	-0.267518	average	62.0795	61.6156	0.342507	-0.724434
	0.0524336	-0.29617	0.0047013	-0.026591						count	41	41	41	41	count	41	41	41	41	count	41	41	41	41	count	41	41	41	41	count	41	41	41	41	count	41	41	41	41	count	41	41	41	41	count	41	41	41	41
	0.0129286	-0.0731083	0.0219015	-0.123817						sqrt count	6.40312	6.40312	6.40312	6.40312	sqrt count	6.40312	6.40312	6.40312	6.40312	sqrt count	6.40312	6.40312	6.40312	6.40312	sqrt count	6.40312	6.40312	6.40312	6.40312	sqrt count	6.40312	6.40312	6.40312	6.40312	sqrt count	6.40312	6.40312	6.40312	6.40312	sqrt count	6.40312	6.40312	6.40312	6.40312	sqrt count	6.40312	6.40312	6.40312	6.40312
	0.0851694	0.482955	0.0555569	0.314772						stdev	0.939871	1.06976	0.138667	0.791571	stdev	0.762138	0.93659	0.12839	0.833169	stdev	0.67951	0.827512	0.125137	0.834134	stdev	0.652639	0.87501	0.0958401	0.906606	stdev	0.702323	0.993484	0.113671	1.02858	stdev	0.73988	1.08041	0.121906	1.11686	stdev	0.888792	1.14901	0.122326	1.16635	stdev	1.21511	1.29237	0.249931	2.27602
2019年	0.268923	-1.50978	0.131432	-0.740741						se	0.146783	0.167068	0.0216562	0.123623	se	0.119026	0.146271	0.0200512	0.130119	se	0.106122	0.129236	0.0195431	0.13027	se	0.101925	0.136654	0.0149677	0.141588	se	0.109684	0.155156	0.0177524	0.160638	se	0.11555	0.168732	0.0190386	0.174425	se	0.138806	0.179445	0.0191042	0.182153	se	0.189768	0.201834	0.0390327	0.355454
	0.137221	-0.773239	0.184389	-1.03765						1.96*se	0.287695	0.327453	0.0424462	0.2423	1.96*se	0.233291	0.286691	0.0393003	0.255034	1.96*se	0.207999	0.253302	0.0383046	0.255329	1.96*se	0.199773	0.267841	0.0293367	0.277513	1.96*se	0.214982	0.304106	0.0347947	0.31485	1.96*se	0.226478	0.330715	0.0373156	0.341872	1.96*se	0.27206	0.351713	0.0374442	0.357021	1.96*se	0.371945	0.395594	0.0765041	0.69669
	0.23579	-1.32499	0.178069	-1.00226						CI-lower	60.3745	59.4669	0.214759	-1.67357	CI-lower	63.245	62.4353	0.186033	-1.4469	CI-lower	63.5459	62.9113	0.144548	-1.17902	CI-lower	63.7534	63.2024	0.156455	-1.03274	CI-lower	63.6084	63.2754	0.121934	-0.697778	CI-lower	63.665	63.2988	0.132714	-0.753224	CI-lower	63.5567	63.3061	0.133085	-0.624539	CI-lower	61.7076	61.22	0.266003	-1.42112
	0.160434	-0.903454	0.0639508	-0.361107						CI-up	60.9499	60.1218	0.299652	-1.18897	CI-up	63.7116	63.0086	0.264634	-0.936834	CI-up	63.9619	63.4179	0.221157	-0.668362	CI-up	64.1529	63.7381	0.215129	-0.477719	CI-up	64.0384	63.8836	0.191523	-0.0680773	CI-up	64.1179	63.9602	0.207346	-0.0694797	CI-up	64.1008	64.0095	0.207974	0.0895024	CI-up	62.4515	62.0112	0.419011	-0.0277442
	0.0217509	-0.122966	0.0886138	-0.500022						分布stdev		1.00481		0.465119	分布stdev		0.849364		0.48078	分布stdev		0.753511		0.479636	分布stdev		0.763824		0.501223	分布stdev		0.847903		0.571128	分布stdev		0.910146		0.619384	分布stdev		1.0189		0.644338	分布stdev		1.25374		1.26297
	0.121343	-0.684072	0.0314284	0.177944						es		-0.863647		-3.6302	es		-0.89048		-2.94772	es		-0.78203		-2.30705	es		-0.632249		-1.87745	es		-0.287654		-0.944896	es		-0.287812		-0.938645	es		-0.167804		-0.679841	es		-0.370016		-0.844785
	0.0673763	-0.380413	0.0547563	-0.309269
	0.165746	0.942017	0.00391437	-0.0221405						Lap 1					Lap 2					Lap 3					Lap 4					Lap 5					Lap 6					Lap 7					Lap 8
2022年	0.121318	-0.683932	0.253876	-1.4259							800m男子预赛分段成绩	800m男子决赛分段成绩	CV_(Splits)	%∆(Splits)		800m男子预赛分段成绩	800m男子决赛分段成绩	CV_(Splits)	%∆(Splits)		800m男子预赛分段成绩	800m男子决赛分段成绩	CV_(Splits)	%∆(Splits)		800m男子预赛分段成绩	800m男子决赛分段成绩	CV_(Splits)	%∆(Splits)		800m男子预赛分段成绩	800m男子决赛分段成绩	CV_(Splits)	%∆(Splits)		800m男子预赛分段成绩	800m男子决赛分段成绩	CV_(Splits)	%∆(Splits)		800m男子预赛分段成绩	800m男子决赛分段成绩	CV_(Splits)	%∆(Splits)		800m男子预赛分段成绩	800m男子决赛分段成绩	CV_(Splits)	%∆(Splits)
	0.2784	-1.56256	0.172873	-0.97316						2017年	59.35	58.15	0.361076	-2.0219	2017年	62.49	60.98	0.432385	-2.41639	2017年	62.96	61.77	0.337311	-1.89009	2017年	63.03	62.51	0.146446	-0.825004	2017年	62.69	62.68	0.00282008	-0.0159515	2017年	62.92	62.21	0.20061	-1.12842	2017年	63.18	62.84	0.0953882	-0.538145	2017年	63.62	61.54	0.587561	-3.26941
	0.170778	-0.96142	0.0955272	-0.538927							59.98	58.64	0.399394	-2.23408		62.39	61.84	0.156528	-0.881552		63.18	62.6	0.163031	-0.918012		63.35	62.82	0.148517	-0.836622		63.55	62.59	0.269075	-1.51062		63.57	62.68	0.249238	-1.40003		64.14	63.1	0.288978	-1.62145		62.76	61.19	0.447825	-2.50159
	0.112789	-0.636002	0.0197556	-0.111692							59.88	59.03	0.252729	-1.41951		63.09	62.32	0.217077	-1.22048		63.57	62.82	0.209799	-1.1798		63.6	63.05	0.153537	-0.86478		63.22	63	0.0616239	-0.347991		63.13	62.97	0.0448601	-0.253445		63.35	62.95	0.111973	-0.631413		61.35	61.08	0.0779706	-0.440098
	0.205009	-1.15302	0.182814	-1.02883							61.59	60.71	0.254397	-1.4288		64.15	63.51	0.177248	-0.997662		63.89	63.46	0.119378	-0.673032		63.92	63.45	0.130463	-0.735294		63.57	63.08	0.136787	-0.770804		63.05	63.08	0.00840926	0.0475813		63.05	63.36	0.0867032	0.491673		61.76	62.65	0.252924	1.44106
	0.091499	-0.51626	0.0180101	-0.101828							61.96	60.91	0.302133	-1.69464		64.07	63.41	0.183045	-1.03012		64.19	63.39	0.221698	-1.2463		64.48	63.26	0.337666	-1.89206		63.04	63.47	0.120171	0.682107		63.59	63.35	0.0668448	-0.377418		64.09	63.72	0.102351	-0.577313		63.51	62.9	0.17061	-0.960479
	0.135826	0.771314	0.057084	0.323438							61.04	60.12	0.268462	-1.50721		64.31	63.48	0.229634	-1.29062		64.39	64.22	0.0467336	-0.264016		64.29	64.48	0.0521668	0.295536		63.83	64.37	0.148923	0.845997		63.92	64.37	0.124015	0.704005		63.93	64.39	0.126741	0.719537		63.81	60.63	0.903487	-4.98354
	0.313723	1.79057	0.0320241	0.18132							61.51	60.18	0.386413	-2.16225		64.05	63.62	0.119079	-0.671351		63.64	63.85	0.0582369	0.329981		63.55	64.04	0.13578	0.771046		63.57	63.8	0.0638434	0.361806		64.14	64.44	0.0824903	0.467727		64.07	64.31	0.066095	0.37459		63.17	62.26	0.256504	-1.44056
2023年	0.445677	-2.48975	0.140426	-0.791225							61.13	61.1	0.00867758	-0.0490757		63.71	63.78	0.0194123	0.109873		64.25	64.13	0.0330475	-0.18677		64.95	65.52	0.154461	0.877598		64.21	65.65	0.392051	2.24264		64.73	66.41	0.452928	2.5954		65.62	67.27	0.438982	2.51448		62.06	64.77	0.755444	4.36674
	0.152619	-0.859635	0.289173	-1.62254						2019年	56.19	55.62	0.180239	-1.01442	2019年	58.54	57.74	0.243243	-1.36659	2019年	59.07	57.88	0.359751	-2.01456	2019年	59	57.68	0.399975	-2.23729	2019年	58.44	57.5	0.286648	-1.60849	2019年	58.02	57.27	0.229998	-1.29266	2019年	58.31	57.68	0.192033	-1.08043	2019年	58.13	57.9	0.070083	-0.395665
	0.254914	-1.43169	0.17574	-0.989217							56.21	55.97	0.0756399	-0.42697		59.23	58.52	0.213183	-1.19872		58.83	58.35	0.144825	-0.81591		58.85	58.37	0.144775	-0.815633		58.55	58.26	0.0877754	-0.495303		59.13	58.12	0.304553	-1.7081		58.79	57.5	0.392195	-2.19425		56.94	56.19	0.23439	-1.31718
	0.204485	-1.15009	0.0465877	-0.263193							56.1	55.7	0.126495	-0.713012		58.87	57.94	0.281487	-1.57975		58.93	58.36	0.171818	-0.967249		59.1	58.76	0.101992	-0.575296		59.32	58.81	0.152639	-0.859744		59.38	59.02	0.107499	-0.606265		58.44	58.36	0.024216	-0.136893		56.23	55.13	0.349236	-1.95625
	0.241936	-1.35929	0.0473044	-0.267237							55.9	55.9	3.17774e-15	1.2711e-14		58.78	58.03	0.227005	-1.27594		59.14	58.18	0.289304	-1.62327		59.5	58.58	0.275465	-1.54622		58.75	58.49	0.0784066	-0.442553		58.85	58.93	0.0240145	0.135939		57.77	58.21	0.13413	0.761641		56.73	56.32	0.128224	-0.722722
	0.121551	0.689967	0.0951406	-0.536752							56.01	55.34	0.212735	-1.19621		58.98	57.86	0.338908	-1.89895		59.24	58.75	0.146827	-0.827144		59.25	59.16	0.0268726	-0.151899		59.03	58.89	0.0419755	-0.237168		59	58.73	0.0810833	-0.457627		57.26	58.26	0.306054	1.74642		56.69	56.9	0.0653633	0.370436
	0.162914	0.92585	0.0291418	-0.164715							56.34	56.39	0.0156814	0.0887469		58.69	58.45	0.0724371	-0.408928		59	58.69	0.0931273	-0.525424		59.21	58.81	0.119828	-0.675562		58.62	59.08	0.138177	0.784715		58.83	59.33	0.149608	0.849907		59.41	59.53	0.0356704	0.201986		58.02	54.73	1.03165	-5.67046
	0.0808749	0.458547	0.0149787	0.0847684							56.79	56.85	0.018667	0.105652		58.72	58.76	0.0120379	0.0681199		58.76	58.51	0.0753717	-0.425459		59.34	58.69	0.194704	-1.09538		58.77	58.69	0.0240799	-0.136124		58.72	58.93	0.0631077	0.357629		58.59	59.13	0.16218	0.921659		57.56	57.76	0.0613169	0.347464
2024年	0.384123	-2.14957	0.191835	-1.07933							56.64	56.26	0.118999	-0.670904		58.64	58.21	0.130105	-0.733288		58.63	58.65	0.00602922	0.0341122		58.76	59.03	0.081042	0.459496		58.71	58.94	0.069118	0.391756		58.99	59.4	0.12244	0.695033		59.1	59.7	0.178562	1.01523		57.54	59.13	0.481829	2.7633
	0.220303	-1.2385	0.127305	-0.717565						2022年	55.52	55.72	0.0635659	0.360231	2022年	58.29	58.16	0.0394692	-0.223023	2022年	58.81	58.37	0.132756	-0.748172	2022年	58.97	58.27	0.211095	-1.18704	2022年	59.1	58.41	0.207601	-1.16751	2022年	58.82	58.24	0.175176	-0.986059	2022年	58.78	57.89	0.269703	-1.51412	2022年	58.07	54.3	1.18617	-6.49216
	0.223929	-1.25876	0.142928	-0.805268							56	55.37	0.199999	-1.125		58.58	58.32	0.0786346	-0.443837		58.87	58.32	0.165931	-0.934262		59.14	58.52	0.186302	-1.04836		58.86	58.47	0.11752	-0.662589		58.26	58.1	0.0486151	-0.274631		58.11	57.53	0.177327	-0.998107		56.98	55	0.625144	-3.4749
	0.192566	-1.08341	0.142128	-0.800779							56.3	55.87	0.135534	-0.763766		58.37	57.99	0.115461	-0.651019		58.76	57.93	0.251478	-1.41253		58.77	57.91	0.26059	-1.46333		58.47	57.84	0.191504	-1.07748		58.45	57.9	0.167129	-0.940975		58.47	58.14	0.100054	-0.564392		57.16	56.47	0.21469	-1.20714
	0.140611	-0.792264	0.12079	-0.680964							55.17	55.21	0.0128122	0.0725032		58.5	58.15	0.106081	-0.598291		59.02	58.58	0.132282	-0.74551		58.92	58.37	0.165789	-0.933469		59.01	58.42	0.177635	-0.999831		58.86	57.87	0.299853	-1.68196		58.86	58.09	0.23278	-1.30819		57.9	56.5	0.43267	-2.41796
	0.0782404	-0.441617	0.0258085	-0.145889							55.73	54.6	0.362109	-2.02763		58.11	57.97	0.0426408	-0.240922		59.02	59.13	0.0329165	0.186377		59.01	59.17	0.0478664	0.27114		59	58.97	0.00899093	-0.0508475		59.21	59.25	0.0119383	0.0675562		59.31	59.22	0.0268454	-0.151745		57.51	57.17	0.104821	-0.591202
	0.0179655	-0.101576	0.0883551	0.501064							55.69	55.8	0.0348828	0.197522		58.73	58.35	0.114751	-0.647029		59.25	58.8	0.134773	-0.759494		59.15	59.27	0.0358271	0.202874		58.77	59.53	0.227135	1.29318		58.82	59.57	0.223976	1.27508		58.3	59.32	0.306601	1.74957		57.37	57.11	0.0802969	-0.453199
	0.104113	0.590694	0.469466	2.69144							56.35	56.55	0.0626312	0.354925		58.95	58.73	0.066096	-0.373198		59.15	59.07	0.0239251	-0.135249		58.81	59.44	0.188362	1.07125		58.76	58.84	0.0240513	0.136147		58.85	59.01	0.0479964	0.271878		59.06	58.97	0.0269591	-0.152387		57.53	57.49	0.0122954	-0.0695289
											56.9	56.25	0.203102	-1.14236		58.56	58.38	0.0544207	-0.307377		59.09	58.93	0.0479313	-0.270773		58.82	59.37	0.164527	0.935056		58.93	59.14	0.0628832	0.356355		58.67	59.75	0.322444	1.8408		58.4	59.91	0.451243	2.58562		56.95	58.9	0.595105	3.42406
average	0.151955	-0.523463	0.112532	-0.398672						2023年	55.61	54.54	0.343443	-1.92411	2023年	58.28	57.13	0.352297	-1.97323	2023年	58.44	57.58	0.262072	-1.47159	2023年	58.49	57.95	0.163963	-0.923235	2023年	58.96	58	0.290194	-1.62822	2023年	58.66	58.57	0.0271431	-0.153427	2023年	58.6	58.39	0.0634637	-0.358362	2023年	54.93	54.84	0.0289877	-0.163845
count	40	40	40	40							55.35	54.31	0.335305	-1.87895		57.35	57.06	0.0896167	-0.505667		57.85	57.8	0.0152855	-0.0864304		58.16	57.95	0.0639447	-0.361073		58.2	58.09	0.033443	-0.189003		58.48	58.43	0.0151208	-0.0854993		58.3	58.43	0.0393746	0.222985		57.21	55.69	0.475997	-2.65688
sqrt count	6.32456	6.32456	6.32456	6.32456							55.98	55.19	0.251243	-1.41122		58.35	57.64	0.216418	-1.2168		58.52	57.91	0.185234	-1.04238		58.37	58.02	0.106318	-0.599623		58.5	57.91	0.179191	-1.00855		58.72	58.05	0.202861	-1.14101		58.41	58.21	0.0606334	-0.342407		57.02	55.74	0.401338	-2.24483
stdev	0.099877	0.885596	0.0934833	0.72931							55.99	54.98	0.321789	-1.80389		58.17	57.56	0.186354	-1.04865		58.36	57.87	0.14905	-0.839616		58.53	58.32	0.0635398	-0.35879		58.82	57.99	0.251219	-1.41108		58.88	58.5	0.114458	-0.64538		58.77	58.46	0.0934928	-0.52748		56.29	55.51	0.246665	-1.38568
se	0.0157919	0.140025	0.014781	0.115314							55.73	54.1	0.524713	-2.92482		58.2	57.18	0.312554	-1.75258		58.64	57.8	0.255054	-1.43247		58.7	58.08	0.187706	-1.05622		58.54	58.17	0.112085	-0.632046		58.22	58.45	0.0696985	0.395053		57.54	58.37	0.25317	1.44247		56.47	57.33	0.267184	1.52293
1.96*se	0.0309522	0.274449	0.0289708	0.226015							56.28	55.74	0.170433	-0.959488		58.46	57.89	0.173206	-0.975026		58.55	58.06	0.148565	-0.836892		58.36	58.28	0.0242492	-0.13708		58.37	58.49	0.0363053	0.205585		58.56	58.5	0.0181216	-0.102459		58.59	58.6	0.00301692	0.0170678		56.9	57.52	0.191578	1.08963
CI-lower	0.121003	-0.797912	0.0835611	-0.624687							55.97	55.94	0.0094778	-0.0536001		58.2	58.38	0.0545888	0.309278		58.73	58.61	0.0361568	-0.204325		58.9	59.34	0.131566	0.747029		58.82	59.01	0.0570102	0.323019		59.27	59.36	0.0268227	0.151847		59.72	59.57	0.0444572	-0.251172		56.19	57.05	0.268506	1.53052
CI-up	0.182907	-0.249015	0.141503	-0.172657							55.96	55.27	0.219322	-1.23302		58.84	58.32	0.15692	-0.883753		58.42	58.93	0.153653	0.872989		58.22	60.33	0.629268	3.62418		58.54	60.57	0.602563	3.46771		58.72	60.52	0.53371	3.0654		58.7	60.32	0.481227	2.7598		57.49	59.42	0.583661	3.35711
										2024年	56.13	55.48	0.205904	-1.15803	2024年	58.87	58.08	0.238826	-1.34194	2024年	59.2	58.27	0.279905	-1.57095	2024年	59.49	58.37	0.335975	-1.88267	2024年	58.83	58.27	0.169078	-0.951895	2024年	58.58	58.35	0.0695436	-0.392625	2024年	59.27	58.15	0.337234	-1.88966	2024年	56.53	55.97	0.175991	-0.990624
											54.65	53.84	0.263967	-1.48216		58.78	57.71	0.324751	-1.82035		59.64	58.37	0.380487	-2.12944		60.31	58.74	0.466257	-2.60322		59.72	59.46	0.0771303	-0.435365		59.58	59.7	0.0355688	0.20141		58.82	58.67	0.0451383	-0.255015		56.09	56.46	0.116228	0.659654
											56.03	55.18	0.270228	-1.51704		59.16	57.69	0.444778	-2.48479		59.2	58.13	0.322426	-1.80743		59.22	58.27	0.285876	-1.60419		59.21	58.15	0.319331	-1.79024		58.71	58.57	0.0422045	-0.23846		58.53	58.67	0.0422333	0.239194		57.32	58.32	0.305736	1.74459
	female 400m Cvs Medallists	female 400m % Medallists	male 400m Cvs Medallists	male 400m % Medallists		female 400m Cvs Non-Medallists	female 400m % Non-Medallists	male 400m Cvs Non-Medallists	male 400m % Non-Medallists		55.6	55.87	0.0856369	0.485612		59.12	58.15	0.292442	-1.64073		59.11	58.56	0.165254	-0.930469		59.11	58.71	0.120032	-0.676704		58.75	58.59	0.0482091	-0.27234		59.06	58.81	0.074988	-0.423298		59.08	58.91	0.05094	-0.287745		57.12	56.69	0.13358	-0.752801
2017	0.0533218	-0.30118	0.251332	-1.41171	2017	2.90896e-15	-1.16358e-14	0.0935056	-0.527552		56.03	56.2	0.0535544	0.303409		58.45	58.29	0.0484569	-0.273738		58.64	58.37	0.0815823	-0.460437		58.72	58.62	0.0301307	-0.1703		58.78	58.85	0.0210395	0.119088		59.06	59.07	0.00299292	0.0169319		59.58	58.79	0.235961	-1.32595		57.93	56.23	0.52649	-2.93458
	0.0336341	-0.190083	0.137661	-0.775709		0.083579	-0.471679	0.0802458	0.454971		57.2	56.26	0.292914	-1.64336		59.19	58.81	0.113856	-0.642		59.28	59.14	0.0417982	-0.236167		58.96	59.35	0.116546	0.661465		58.84	59.23	0.116783	0.662814		58.58	59.09	0.153236	0.870604		58.19	58.21	0.0060748	0.0343702		56.8	56.99	0.0590343	0.334507
	0.122392	-0.689965	0.140745	-0.793018		0.0524336	-0.29617	0.0047013	-0.026591		56.22	55.99	0.0724688	-0.409107		59	58.71	0.0871043	-0.491525		57.32	59.19	0.567458	3.26239		59.39	59.71	0.0949934	0.538811		58.8	58.94	0.0420396	0.238095		58.52	59.43	0.272771	1.55502		59.05	59.53	0.143115	0.81287		57.22	58.29	0.327506	1.86998
2019	0.268923	-1.50978	0.131432	-0.740741		0.0129286	-0.0731083	0.0219015	-0.123817		56.75	56.75	0	0		58.81	59.34	0.158598	0.901207		58.97	59.12	0.044909	0.254367		59.04	59.44	0.119363	0.677507		59.04	59.45	0.122337	0.694444		58.91	60.34	0.423968	2.42743		58.62	60.36	0.517047	2.96827		57.06	59.71	0.802361	4.64423
	0.137221	-0.773239	0.184389	-1.03765		0.0851694	0.482955	0.0555569	0.314772	average	56.994	56.447	0.186919	-0.950698	average	59.6007	59.061	0.173028	-0.902933	average	59.8128	59.4112	0.162179	-0.666785	average	59.9435	59.7002	0.170094	-0.403084	average	59.7373	59.6523	0.139235	-0.147407	average	59.7605	59.8167	0.142301	0.0925622	average	59.704	59.7755	0.168759	0.12182	average	58.198	57.8945	0.350911	-0.500677
	0.23579	-1.32499	0.178069	-1.00226	2019	0.160434	-0.903454	0.0639508	-0.361107	count	40	40	40	40	count	40	40	40	40	count	40	40	40	40	count	40	40	40	40	count	40	40	40	40	count	40	40	40	40	count	40	40	40	40	count	40	40	40	40
2022	0.121318	-0.683932	0.253876	-1.4259		0.0217509	-0.122966	0.0886138	-0.500022	sqrt count	6.32456	6.32456	6.32456	6.32456	sqrt count	6.32456	6.32456	6.32456	6.32456	sqrt count	6.32456	6.32456	6.32456	6.32456	sqrt count	6.32456	6.32456	6.32456	6.32456	sqrt count	6.32456	6.32456	6.32456	6.32456	sqrt count	6.32456	6.32456	6.32456	6.32456	sqrt count	6.32456	6.32456	6.32456	6.32456	sqrt count	6.32456	6.32456	6.32456	6.32456
	0.2784	-1.56256	0.172873	-0.97316		0.121343	-0.684072	0.0314284	0.177944	stdev	2.02285	1.90699	0.136245	0.884345	stdev	2.04768	2.0267	0.111326	0.721674	stdev	2.0486	2.03173	0.121342	0.933673	stdev	2.05518	2.1112	0.125372	1.13238	stdev	1.91409	2.10833	0.121016	1.04388	stdev	1.99946	2.13972	0.131712	1.10659	stdev	2.22098	2.32223	0.143784	1.26373	stdev	2.41839	2.53889	0.288028	2.51239
	0.170778	-0.96142	0.0955272	-0.538927		0.0673763	-0.380413	0.0547563	-0.309269	se	0.319841	0.301522	0.0215423	0.139827	se	0.323767	0.320449	0.0176022	0.114107	se	0.323913	0.321244	0.0191858	0.147627	se	0.324952	0.33381	0.0198231	0.179045	se	0.302643	0.333356	0.0191343	0.165052	se	0.316143	0.338319	0.0208255	0.174968	se	0.351167	0.367177	0.0227343	0.199813	se	0.382381	0.401434	0.0455412	0.397244
2023	0.445677	-2.48975	0.140426	-0.791225		0.165746	0.942017	0.00391437	-0.0221405	1.96*se	0.626889	0.590982	0.0422228	0.274061	1.96*se	0.634582	0.62808	0.0345002	0.223649	1.96*se	0.634869	0.629638	0.0376042	0.289348	1.96*se	0.636907	0.654267	0.0388532	0.350927	1.96*se	0.593181	0.653378	0.0375031	0.323502	1.96*se	0.61964	0.663105	0.0408179	0.342937	1.96*se	0.688288	0.719666	0.0445592	0.391634	1.96*se	0.749466	0.786812	0.0892608	0.778598
	0.152619	-0.859635	0.289173	-1.62254	2022	0.112789	-0.636002	0.0197556	-0.111692	CI-lower	56.3671	55.856	0.144696	-1.22476	CI-lower	58.9662	58.4329	0.138528	-1.12658	CI-lower	59.1779	58.7816	0.124575	-0.956133	CI-lower	59.3066	59.046	0.131241	-0.754011	CI-lower	59.1441	58.9989	0.101732	-0.470909	CI-lower	59.1409	59.1536	0.101483	-0.250375	CI-lower	59.0157	59.0558	0.124199	-0.269814	CI-lower	57.4485	57.1077	0.261651	-1.27927
	0.254914	-1.43169	0.17574	-0.989217		0.205009	-1.15302	0.182814	-1.02883	CI-up	57.6209	57.038	0.229142	-0.676637	CI-up	60.2353	59.6891	0.207529	-0.679284	CI-up	60.4476	60.0409	0.199783	-0.377437	CI-up	60.5804	60.3545	0.208948	-0.0521565	CI-up	60.3304	60.3056	0.176738	0.176095	CI-up	60.3801	60.4799	0.183119	0.435499	CI-up	60.3923	60.4952	0.213318	0.513454	CI-up	58.9475	58.6813	0.440172	0.277921
2024	0.384123	-2.14957	0.191835	-1.07933		0.091499	-0.51626	0.0180101	-0.101828	分布stdev		1.96492		0.510295	分布stdev		2.03719		0.4165	分布stdev		2.04016		0.527507	分布stdev		2.08319		0.628875	分布stdev		2.01121		0.582449	分布stdev		2.06959		0.619153	分布stdev		2.2716		0.703756	分布stdev		2.47864		1.40021
	0.220303	-1.2385	0.127305	-0.717565		0.135826	0.771314	0.057084	0.323438	es		-0.278383		-2.22933	es		-0.264948		-2.58334	es		-0.196798		-1.57147	es		-0.116768		-0.911435	es		-0.0422632		-0.492132	es		0.0271793		-0.0803333	es		0.0314756		-0.0666972	es		-0.122446		-0.608186
	0.223929	-1.25876	0.142928	-0.805268		0.313723	1.79057	0.0320241	0.18132
average	0.206889	-1.16167	0.174221	-0.980281	2023	0.204485	-1.15009	0.0465877	-0.263193
count	15	15	15	15		0.241936	-1.35929	0.0473044	-0.267237			female 800m Cvs	female 800m %	male 800m Cvs	male 800m %		female 800m Cvs Medallists	female 800m % Medallists	male 800m Cvs Medallists	male 800m % Medallists			female 800m Cvs Non-Medallists	female 800m % Non-Medallists	male 800m Cvs Non-Medallists	male 800m % Non-Medallists			mean 800m Cvs Medallists	mean 800m % Medallists			mean 800m Cvs Non-Medallists	mean 800m % Non-Medallists
sqrt count	3.87298	3.87298	3.87298	3.87298		0.121551	0.689967	0.0951406	-0.536752		2017年	0.269192	-1.51127	0.338187	-1.89495	2017	0.269192	-1.51127	0.338187	-1.89495		2017	0.0589092	-0.332686	0.129004	-0.727102			0.269192	-1.51127			0.0589092	-0.332686
stdev	0.112812	0.629848	0.0539449	0.301827		0.162914	0.92585	0.0291418	-0.164715			0.264179	-1.48334	0.177516	-0.999164		0.264179	-1.48334	0.177516	-0.999164			0.157702	-0.888138	0.0154514	-0.0873679			0.264179	-1.48334			0.157702	-0.888138
se	0.0291279	0.162626	0.0139285	0.0779315		0.0808749	0.458547	0.0149787	0.0847684			0.140584	-0.792115	0.109372	-0.616793		0.140584	-0.792115	0.109372	-0.616793			0.120453	-0.67907	0.0736852	0.417697			0.140584	-0.792115			0.120453	-0.67907
1.96*se	0.0570906	0.318747	0.0272999	0.152746	2024	0.192566	-1.08341	0.142128	-0.800779			0.0589092	-0.332686	0.129004	-0.727102	2019	0.136997	-0.771983	0.245775	-1.38072			0.0418324	-0.23636	0.0517307	0.293062			0.136997	-0.771983			0.0418324	-0.23636
CI-lower	0.149799	-1.48042	0.146921	-1.13303		0.140611	-0.792264	0.12079	-0.680964			0.157702	-0.888138	0.0154514	-0.0873679		0.208401	-1.17198	0.200058	-1.12533			0.273764	1.56073	0.0547157	0.309999			0.208401	-1.17198			0.273764	1.56073
CI-up	0.26398	-0.842923	0.201521	-0.827535		0.0782404	-0.441617	0.0258085	-0.145889			0.120453	-0.67907	0.0736852	0.417697		0.132521	-0.746851	0.163363	-0.91987		2019	0.23066	-1.29635	0.105907	-0.59731			0.132521	-0.746851			0.23066	-1.29635
						0.0179655	-0.101576	0.0883551	0.501064			0.0418324	-0.23636	0.0517307	0.293062	2022	0.339724	-1.90348	0.267346	-1.50099			0.0046224	-0.0261448	0.0597276	-0.337301			0.339724	-1.90348			0.0046224	-0.0261448
	mean 400m Cvs Medallists	mean 400m % Medallists				0.104113	0.590694	0.469466	2.69144			0.273764	1.56073	0.0547157	0.309999		0.41714	-2.33218	0.19773	-1.11231			0.0827745	-0.46715	0.117835	-0.66436			0.41714	-2.33218			0.0827745	-0.46715
	0.0533218	-0.30118			average	0.118995	-0.140539	0.0755185	-0.0497067		2019年	0.136997	-0.771983	0.245775	-1.38072		0.314594	-1.76392	0.179682	-1.0113			0.161313	-0.908377	0.00264814	0.0149813			0.314594	-1.76392			0.161313	-0.908377
	0.0336341	-0.190083			count	25	25	25	25			0.208401	-1.17198	0.200058	-1.12533	2023	0.241695	-1.35795	0.19121	-1.07583			0.0945153	-0.533234	0.0872244	0.494636			0.241695	-1.35795			0.0945153	-0.533234
	0.122392	-0.689965			sqrt count	5	5	5	5			0.132521	-0.746851	0.163363	-0.91987		0.256141	-1.43853	0.120845	-0.681276		2022	0.181133	-1.01942	0.192515	-1.08313			0.256141	-1.43853			0.181133	-1.01942
	0.268923	-1.50978			stdev	0.0759507	0.797329	0.0932633	0.687688			0.23066	-1.29635	0.105907	-0.59731		0.272227	-1.52818	0.199284	-1.121			0.141374	-0.796546	0.0538456	-0.304134			0.272227	-1.52818			0.141374	-0.796546
	0.137221	-0.773239			se	0.0151901	0.159466	0.0186527	0.137538			0.0046224	-0.0261448	0.0597276	-0.337301	2024	0.364372	-2.04017	0.227106	-1.2765			0.136672	-0.770155	0.0632272	0.358308			0.364372	-2.04017			0.136672	-0.770155
	0.23579	-1.32499			1.96*se	0.0297727	0.312553	0.0365592	0.269574			0.0827745	-0.46715	0.117835	-0.66436		0.315515	-1.76904	0.176294	-0.992322			0.0885455	0.502146	0.024186	0.13691			0.315515	-1.76904			0.0885455	0.502146
	0.121318	-0.683932			CI-lower	0.0892219	-0.453092	0.0389593	-0.319281			0.161313	-0.908377	0.00264814	0.0149813		0.206097	-1.15911	0.167208	-0.941418			0.164188	0.93312	0.162636	0.924258			0.206097	-1.15911			0.164188	0.93312
	0.2784	-1.56256			CI-up	0.148767	0.172014	0.112078	0.219867			0.0945153	-0.533234	0.0872244	0.494636	average	0.258625	-1.45134	0.197398	-1.10998		2023	0.183842	-1.03459	0.176968	-0.996098			0.338187	-1.89495			0.183842	-1.03459
	0.170778	-0.96142									2022年	0.339724	-1.90348	0.267346	-1.50099	count	15	15	15	15			0.132981	-0.749437	0.0982178	-0.554065			0.177516	-0.999164			0.132981	-0.749437
	0.445677	-2.48975				mean 400m Cvs Non-Medallists	mean 400m % Non-Medallists					0.41714	-2.33218	0.19773	-1.11231	sqrt count	3.87298	3.87298	3.87298	3.87298			0.0871595	-0.491836	0.037752	-0.21333			0.109372	-0.616793			0.0871595	-0.491836
	0.152619	-0.859635				2.90896e-15	-1.16358e-14					0.314594	-1.76392	0.179682	-1.0113	stdev	0.0844252	0.470633	0.0565808	0.316121			0.00176299	-0.00997248	0.0553221	0.313439			0.245775	-1.38072			0.00176299	-0.00997248
	0.254914	-1.43169				0.083579	-0.471679					0.181133	-1.01942	0.192515	-1.08313	se	0.0217985	0.121517	0.0146091	0.0816221			0.250469	1.42697	0.331114	1.89077			0.200058	-1.12533			0.250469	1.42697
	0.384123	-2.14957				0.0524336	-0.29617					0.141374	-0.796546	0.0538456	-0.304134	1.96*se	0.0427251	0.238173	0.0286338	0.159979		2024	0.154786	-0.871785	0.100989	-0.569654			0.163363	-0.91987			0.154786	-0.871785
	0.220303	-1.2385				0.0129286	-0.0731083					0.136672	-0.770155	0.0632272	0.358308	CI-lower	0.2159	-1.68951	0.168765	-1.26996			0.00867718	-0.0490735	0.105124	-0.592907			0.267346	-1.50099			0.00867718	-0.0490735
	0.223929	-1.25876				0.0851694	0.482955					0.0885455	0.502146	0.024186	0.13691	CI-up	0.30135	-1.21317	0.226032	-0.950005			0.207406	-1.16642	0.00151395	0.00856458			0.19773	-1.11231			0.207406	-1.16642
	0.251332	-1.41171				0.160434	-0.903454					0.164188	0.93312	0.162636	0.924258								0.202559	-1.13932	0.161409	0.917254			0.179682	-1.0113			0.202559	-1.13932
	0.137661	-0.775709				0.0217509	-0.122966				2023年	0.241695	-1.35795	0.19121	-1.07583								0.105439	-0.594681	0.274445	1.56464			0.19121	-1.07583			0.105439	-0.594681
	0.140745	-0.793018				0.121343	-0.684072					0.256141	-1.43853	0.120845	-0.681276								0.0404382	0.229015					0.120845	-0.681276			0.0404382	0.229015
	0.131432	-0.740741				0.0673763	-0.380413					0.272227	-1.52818	0.199284	-1.121							average	0.127461	-0.361876	0.101488	0.0367104			0.199284	-1.121			0.129004	-0.727102
	0.184389	-1.03765				0.165746	0.942017					0.183842	-1.03459	0.176968	-0.996098							count	26	26	25	25			0.227106	-1.2765			0.0154514	-0.0873679
	0.178069	-1.00226				0.112789	-0.636002					0.132981	-0.749437	0.0982178	-0.554065							sqrt count	5.09902	5.09902	5	5			0.176294	-0.992322			0.0736852	0.417697
	0.253876	-1.4259				0.205009	-1.15302					0.0871595	-0.491836	0.037752	-0.21333							stdev	0.0751263	0.763768	0.0804871	0.743485			0.167208	-0.941418			0.0517307	0.293062
	0.172873	-0.97316				0.091499	-0.51626					0.00176299	-0.00997248	0.0553221	0.313439							se	0.0147335	0.149787	0.0160974	0.148697		average	0.228012	-1.28066			0.0547157	0.309999
	0.0955272	-0.538927				0.135826	0.771314					0.250469	1.42697	0.331114	1.89077							1.96*se	0.0288776	0.293583	0.0315509	0.291446		count	30	30			0.105907	-0.59731
	0.140426	-0.791225				0.313723	1.79057				2024年	0.364372	-2.04017	0.227106	-1.2765							CI-lower	0.098583	-0.655459	0.0699368	-0.254736		sqrt count	5.47723	5.47723			0.0597276	-0.337301
	0.289173	-1.62254				0.204485	-1.15009					0.315515	-1.76904	0.176294	-0.992322							CI-up	0.156338	-0.0682924	0.133039	0.328156		stdev	0.0771746	0.430474			0.117835	-0.66436
	0.17574	-0.989217				0.241936	-1.35929					0.206097	-1.15911	0.167208	-0.941418													se	0.0140901	0.0785934			0.00264814	0.0149813
	0.191835	-1.07933				0.121551	0.689967					0.154786	-0.871785	0.100989	-0.569654													1.96*se	0.0276166	0.154043			0.0872244	0.494636
	0.127305	-0.717565				0.162914	0.92585					0.00867718	-0.0490735	0.105124	-0.592907													CI-lower	0.200395	-1.43471			0.192515	-1.08313
	0.142928	-0.805268				0.0808749	0.458547					0.207406	-1.16642	0.00151395	0.00856458													CI-up	0.255628	-1.12662			0.0538456	-0.304134
average	0.190555	-1.07098				0.192566	-1.08341					0.202559	-1.13932	0.161409	0.917254																		0.0632272	0.358308
count	30	30				0.140611	-0.792264					0.105439	-0.594681	0.274445	1.56464																		0.024186	0.13691
sqrt count	5.47723	5.47723				0.0782404	-0.441617					0.0404382	0.229015																				0.162636	0.924258
stdev	0.0884572	0.493966				0.0179655	-0.101576				average	0.175448	-0.76046	0.137454	-0.3933																		0.176968	-0.996098
se	0.01615	0.0901855				0.104113	0.590694				count	41	41	40	40																		0.0982178	-0.554065
1.96*se	0.031654	0.176764				0.0935056	-0.527552				sqrt count	6.40312	6.40312	6.32456	6.32456																		0.037752	-0.21333
CI-lower	0.158901	-1.24774				0.0802458	0.454971				stdev	0.100565	0.8511	0.0857149	0.831939																		0.0553221	0.313439
CI-up	0.222209	-0.894212				0.0047013	-0.026591				se	0.0157057	0.132919	0.0135527	0.131541																		0.331114	1.89077
						0.0219015	-0.123817				1.96*se	0.0307831	0.260522	0.0265633	0.257821																		0.100989	-0.569654
						0.0555569	0.314772				CI-lower	0.144665	-1.02098	0.110891	-0.651121																		0.105124	-0.592907
						0.0639508	-0.361107				CI-up	0.206231	-0.499938	0.164018	-0.135479																		0.00151395	0.00856458
						0.0886138	-0.500022																										0.161409	0.917254
						0.0314284	0.177944																										0.274445	1.56464
						0.0547563	-0.309269																									average	0.114729	-0.16649
						0.00391437	-0.0221405																									count	51	51
						0.0197556	-0.111692																									sqrt count	7.14143	7.14143
						0.182814	-1.02883																									stdev	0.0781246	0.772979
						0.0180101	-0.101828																									se	0.0109396	0.108239
						0.057084	0.323438																									1.96*se	0.0214417	0.212148
						0.0320241	0.18132																									CI-lower	0.0932871	-0.378638
						0.0465877	-0.263193																									CI-up	0.13617	0.0456577
						0.0473044	-0.267237
						0.0951406	-0.536752
						0.0291418	-0.164715
						0.0149787	0.0847684
						0.142128	-0.800779
						0.12079	-0.680964
						0.0258085	-0.145889
						0.0883551	0.501064
						0.469466	2.69144
					average	0.0972565	-0.0951231
					count	50	50
					sqrt count	7.07107	7.07107
					stdev	0.0869933	0.73832
					se	0.0123027	0.104414
					1.96*se	0.0241133	0.204652
					CI-lower	0.0731432	-0.299775
					CI-up	0.12137	0.109529
